# Supplementary material for: Functional high-throughput screening reveals miR-323a-5p and miR-342-5p as new tumor-suppressive microRNA for neuroblastoma
Source: Cell Mol Life Sci. 2019 Feb 15;76(11):2231–43. doi: 10.1007/s00018-019-03041-4 (PMC6502783; doi:10.1007/s00018-019-03041-4)
Supplement: Supplementary file 2 — Supplementary material 2 (XLSX 447 kb) [file 18_2019_3041_MOESM2_ESM.xlsx]

## Sheet: Supplementary Table 1
Supplementary Table 1. MiRNA overexpression effect on cell proliferation
miRNA mature name	% Proliferation	Adj. p-value	Z-score
hsa-miR-637	24.2	0.075	-4.05436
hsa-miR-634	28.2	0.0607	-3.77475
hsa-miR-644a	29.7	0.0506	-3.6699
hsa-miR-892b	33.7	0.0298	-3.39028
hsa-miR-654-5p	34	0.0494	-3.36931
hsa-miR-885-3p	34.9	0.0298	-3.3064
hsa-miR-193a-3p	35.1	0.0338	-3.29242
hsa-miR-323a-5p	36.2	0.0286	-3.21553
hsa-miR-650	36.4	0.0635	-3.20155
hsa-miR-661	36.5	0.0434	-3.19456
hsa-miR-608	37.6	0.0512	-3.11766
hsa-miR-491-3p	39.6	0.0402	-2.97786
hsa-miR-193b-5p	40.3	0.0298	-2.92892
hsa-miR-380-5p	40.6	0.0298	-2.90795
hsa-miR-3150a-3p	40.7	0.0493	-2.90096
hsa-miR-744-5p	40.8	0.0298	-2.89397
hsa-miR-326	40.9	0.036	-2.88698
hsa-miR-665	41.2	0.0401	-2.86601
hsa-miR-185-3p	44	0.0359	-2.67028
hsa-miR-34b-5p	44.8	0.0377	-2.61436
hsa-miR-138-2-3p	44.9	0.0298	-2.60737
hsa-miR-639	45.1	0.119	-2.59339
hsa-miR-4440	45.4	0.0298	-2.57242
hsa-miR-450b-3p	45.4	0.0298	-2.57242
hsa-miR-1180	45.6	0.036	-2.55844
hsa-miR-604	45.9	0.0598	-2.53747
hsa-miR-3140-3p	46	0.036	-2.53048
hsa-miR-4291	46	0.0401	-2.53048
hsa-miR-30b-3p	47.1	0.0239	-2.45358
hsa-miR-541-3p	47.1	0.0493	-2.45358
hsa-miR-646	47.3	0.0658	-2.4396
hsa-miR-483-5p	47.4	0.0339	-2.43261
hsa-miR-4292	47.6	0.0298	-2.41863
hsa-miR-124-3p	47.6	0.0377	-2.41863
hsa-miR-1207-5p	47.7	0.0377	-2.41164
hsa-miR-193b-3p	48.2	0.0298	-2.37669
hsa-miR-221-5p	48.2	0.0331	-2.37669
hsa-miR-3913-3p	48.3	0.0447	-2.3697
hsa-miR-4441	48.4	0.0564	-2.36271
hsa-miR-5095	48.4	0.0401	-2.36271
hsa-miR-769-3p	48.6	0.0771	-2.34873
hsa-miR-891b	48.7	0.0382	-2.34174
hsa-miR-1275	48.8	0.0298	-2.33475
hsa-miR-299-3p	49	0.0377	-2.32077
hsa-miR-132-5p	49.3	0.0457	-2.2998
hsa-miR-149-3p	49.3	0.0298	-2.2998
hsa-miR-509-3-5p	49.4	0.0298	-2.29281
hsa-miR-3677-3p	49.7	0.0298	-2.27183
hsa-miR-876-3p	49.8	0.0117	-2.26484
hsa-miR-940	49.8	0.0339	-2.26484
hsa-miR-4655-5p	50.2	0.036	-2.23688
hsa-miR-555	50.5	0.0477	-2.21591
hsa-miR-342-5p	50.9	0.0338	-2.18795
hsa-miR-3181	51	0.0239	-2.18096
hsa-miR-647	51.1	0.115	-2.17397
hsa-miR-3154	51.2	0.0469	-2.16698
hsa-miR-5585-3p	52.2	0.0298	-2.09708
hsa-miR-708-5p	52.2	0.0401	-2.09708
hsa-miR-3135a	52.4	0.0485	-2.0831
hsa-miR-4664-3p	52.9	0.043	-2.04814
hsa-miR-4289	53	0.0331	-2.04115
hsa-miR-135a-3p	53.1	0.0358	-2.03416
hsa-miR-449b-5p	53.4	0.0953	-2.01319
hsa-miR-134	53.5	0.0672	-2.0062
hsa-miR-522-5p	53.5	0.0374	-2.0062
hsa-miR-324-5p	53.6	0.181	-1.99921
hsa-miR-4690-5p	53.8	0.0298	-1.98523
hsa-miR-875-5p	53.9	0.0298	-1.97824
hsa-miR-124-5p	54.2	0.0329	-1.95727
hsa-miR-519b-5p	54.4	0.0415	-1.94329
hsa-miR-552	54.5	0.0383	-1.9363
hsa-miR-4290	54.8	0.0377	-1.91533
hsa-miR-1250	54.9	0.0358	-1.90834
hsa-miR-1288	54.9	0.0298	-1.90834
hsa-miR-3147	55	0.043	-1.90135
hsa-miR-640	55	0.152	-1.90135
hsa-miR-138-1-3p	55	0.0371	-1.90135
hsa-miR-3191-3p	55.1	0.047	-1.89436
hsa-miR-15a-3p	55.3	0.0502	-1.88038
hsa-miR-4265	55.4	0.0401	-1.87339
hsa-miR-5585-5p	55.4	0.121	-1.87339
hsa-miR-542-3p	55.4	0.052	-1.87339
hsa-miR-3139	55.5	0.0371	-1.8664
hsa-miR-433	55.9	0.0369	-1.83843
hsa-miR-4520a-3p	56	0.0536	-1.83144
hsa-miR-4697-5p	56	0.043	-1.83144
hsa-miR-147a	56.1	0.0329	-1.82445
hsa-miR-144-5p	56.3	0.0377	-1.81047
hsa-miR-887	56.3	0.0432	-1.81047
hsa-miR-4664-5p	56.4	0.0527	-1.80348
hsa-miR-449c-5p	56.4	0.0298	-1.80348
hsa-miR-3192	56.4	0.036	-1.80348
hsa-miR-363-5p	56.5	0.0442	-1.79649
hsa-miR-557	56.6	0.0371	-1.7895
hsa-miR-4296	56.7	0.0428	-1.78251
hsa-miR-1269a	56.7	0.0299	-1.78251
hsa-miR-888-3p	56.8	0.0359	-1.77552
hsa-miR-1200	57	0.0298	-1.76154
hsa-miR-4425	57	0.0377	-1.76154
hsa-miR-4730	57	0.07	-1.76154
hsa-miR-605	57	0.0485	-1.76154
hsa-miR-3936	57.1	0.0392	-1.75455
hsa-miR-532-5p	57.2	0.035	-1.74756
hsa-miR-2114-5p	57.2	0.0298	-1.74756
hsa-miR-hsa-let-7e-3p	57.2	0.0329	-1.74756
hsa-miR-892a	57.2	0.0464	-1.74756
hsa-miR-219-1-3p	57.4	0.0375	-1.73358
hsa-miR-526b-5p	57.4	0.0434	-1.73358
hsa-miR-330-5p	57.4	0.0396	-1.73358
hsa-miR-4467	57.6	0.0329	-1.7196
hsa-miR-558	57.6	0.0331	-1.7196
hsa-miR-450b-5p	57.6	0.0298	-1.7196
hsa-miR-3911	57.8	0.0536	-1.70562
hsa-miR-4665-5p	57.8	0.0314	-1.70562
hsa-miR-101-5p	57.8	0.0377	-1.70562
hsa-miR-4515	57.9	0.0298	-1.69863
hsa-miR-5008-5p	57.9	0.043	-1.69863
hsa-miR-744-3p	57.9	0.0298	-1.69863
hsa-miR-1306-5p	58	0.0401	-1.69164
hsa-miR-145-3p	58	0.0329	-1.69164
hsa-miR-1207-3p	58.2	0.0371	-1.67766
hsa-miR-4656	58.3	0.0298	-1.67067
hsa-miR-25-5p	58.3	0.0331	-1.67067
hsa-miR-939-5p	58.3	0.0401	-1.67067
hsa-miR-hsa-let-7g-5p	58.4	0.0855	-1.66368
hsa-miR-523-5p	58.4	0.036	-1.66368
hsa-miR-3157-5p	58.5	0.0329	-1.65669
hsa-miR-3180	58.5	0.0329	-1.65669
hsa-miR-512-5p	58.5	0.0386	-1.65669
hsa-miR-214-5p	58.5	0.0377	-1.65669
hsa-miR-4505	58.6	0.0377	-1.6497
hsa-miR-1286	58.8	0.0377	-1.63572
hsa-miR-500a-3p	58.8	0.039	-1.63572
hsa-miR-3142	59.1	0.0298	-1.61474
hsa-miR-519a-5p	59.1	0.0298	-1.61474
hsa-miR-1208	59.3	0.0298	-1.60076
hsa-miR-3677-5p	59.3	0.0298	-1.60076
hsa-miR-1254	59.4	0.0239	-1.59377
hsa-miR-4701-3p	59.4	0.0415	-1.59377
hsa-miR-4453	59.6	0.0377	-1.57979
hsa-miR-1295b-3p	59.6	0.0426	-1.57979
hsa-miR-3132	59.6	0.0573	-1.57979
hsa-miR-3616-3p	59.7	0.0298	-1.5728
hsa-miR-584-3p	59.7	0.0392	-1.5728
hsa-miR-15b-5p	60	0.0367	-1.55183
hsa-miR-1271-5p	60.1	0.043	-1.54484
hsa-miR-hsa-let-7f-2-3p	60.1	0.043	-1.54484
hsa-miR-625-5p	60.2	0.0608	-1.53785
hsa-miR-1909-3p	60.3	0.0332	-1.53086
hsa-miR-4498	60.3	0.0396	-1.53086
hsa-miR-4710	60.3	0.0401	-1.53086
hsa-miR-632	60.3	0.16	-1.53086
hsa-miR-4754	60.4	0.0329	-1.52387
hsa-miR-766-3p	60.4	0.19	-1.52387
hsa-miR-489	60.5	0.0506	-1.51688
hsa-miR-509-5p	60.5	0.0298	-1.51688
hsa-miR-1205	60.8	0.0629	-1.49591
hsa-miR-6721-5p	61	0.0401	-1.48193
hsa-miR-127-5p	61	0.0377	-1.48193
hsa-miR-4520a-5p	61.1	0.0574	-1.47494
hsa-miR-601	61.1	0.0834	-1.47494
hsa-miR-708-3p	61.1	0.0298	-1.47494
hsa-miR-1285-3p	61.2	0.0401	-1.46795
hsa-miR-3150b-3p	61.2	0.0331	-1.46795
hsa-miR-1296	61.3	0.0412	-1.46096
hsa-miR-3151	61.3	0.0821	-1.46096
hsa-miR-3189-3p	61.4	0.0661	-1.45397
hsa-miR-578	61.4	0.0462	-1.45397
hsa-miR-27a-5p	61.5	0.0432	-1.44698
hsa-miR-4708-3p	61.5	0.0331	-1.44698
hsa-miR-653	61.5	0.119	-1.44698
hsa-miR-148b-5p	61.5	0.0401	-1.44698
hsa-miR-617	61.6	0.0613	-1.43999
hsa-miR-518a-3p	61.6	0.0401	-1.43999
hsa-miR-3910	61.7	0.0401	-1.433
hsa-miR-6717-5p	61.8	0.0598	-1.42601
hsa-miR-193a-5p	61.8	0.0574	-1.42601
hsa-miR-877-5p	61.8	0.0362	-1.42601
hsa-miR-500b	61.9	0.0493	-1.41902
hsa-miR-4654	61.9	0.0298	-1.41902
hsa-miR-30b-5p	62	0.0449	-1.41203
hsa-miR-519e-5p	62	0.0101	-1.41203
hsa-miR-564	62	0.0427	-1.41203
hsa-miR-875-3p	62	0.0329	-1.41203
hsa-miR-4322	62.1	0.0377	-1.40504
hsa-miR-518b	62.1	0.0339	-1.40504
hsa-miR-1295a	62.3	0.0485	-1.39105
hsa-miR-4723-5p	62.3	0.0298	-1.39105
hsa-miR-885-5p	62.3	0.0339	-1.39105
hsa-miR-1587	62.4	0.0619	-1.38406
hsa-miR-130b-5p	62.4	0.0382	-1.38406
hsa-miR-648	62.4	0.0771	-1.38406
hsa-miR-4700-3p	62.6	0.0359	-1.37008
hsa-miR-3907	62.6	0.0446	-1.37008
hsa-miR-1298	62.8	0.0506	-1.3561
hsa-miR-449a	62.9	0.341	-1.34911
hsa-miR-1202	63	0.047	-1.34212
hsa-miR-5197-3p	63	0.0499	-1.34212
hsa-miR-137	63	0.0371	-1.34212
hsa-miR-5681a	63	0.0598	-1.34212
hsa-miR-450a-3p	63.1	0.0426	-1.33513
hsa-miR-576-3p	63.1	0.0671	-1.33513
hsa-miR-506-3p	63.1	0.0401	-1.33513
hsa-miR-889	63.1	0.0359	-1.33513
hsa-miR-1226-3p	63.2	0.0382	-1.32814
hsa-miR-1262	63.3	0.0404	-1.32115
hsa-miR-4278	63.3	0.0679	-1.32115
hsa-miR-5091	63.3	0.0366	-1.32115
hsa-miR-4726-3p	63.4	0.0419	-1.31416
hsa-miR-376a-3p	63.4	0.346	-1.31416
hsa-miR-4749-5p	63.4	0.0506	-1.31416
hsa-miR-563	63.4	0.0732	-1.31416
hsa-miR-1304-5p	63.5	0.0401	-1.30717
hsa-miR-3144-3p	63.5	0.0666	-1.30717
hsa-miR-143-3p	63.5	0.0298	-1.30717
hsa-miR-635	63.5	0.0485	-1.30717
hsa-miR-1307-5p	63.6	0.0382	-1.30018
hsa-miR-1293	63.7	0.0298	-1.29319
hsa-miR-3126-5p	63.7	0.0574	-1.29319
hsa-miR-5189	63.7	0.0331	-1.29319
hsa-miR-4430	63.8	0.0502	-1.2862
hsa-miR-92a-1-5p	63.8	0.0643	-1.2862
hsa-miR-376b-3p	63.8	0.0405	-1.2862
hsa-miR-490-5p	63.8	0.0298	-1.2862
hsa-miR-4316	63.9	0.0623	-1.27921
hsa-miR-483-3p	63.9	0.043	-1.27921
hsa-miR-136-3p	63.9	0.0485	-1.27921
hsa-miR-29b-2-5p	64.1	0.0428	-1.26523
hsa-miR-4451	64.2	0.0418	-1.25824
hsa-miR-183-3p	64.2	0.0298	-1.25824
hsa-miR-3652	64.4	0.047	-1.24426
hsa-miR-4651	64.4	0.0401	-1.24426
hsa-miR-765	64.5	0.163	-1.23727
hsa-miR-191-5p	64.6	0.043	-1.23028
hsa-miR-378b	64.7	0.0329	-1.22329
hsa-miR-633	64.7	0.0992	-1.22329
hsa-miR-935	64.7	0.0301	-1.22329
hsa-miR-3202	64.8	0.0493	-1.2163
hsa-miR-4418	64.8	0.0354	-1.2163
hsa-miR-383	64.8	0.324	-1.2163
hsa-miR-3937	64.9	0.0604	-1.20931
hsa-miR-2682-5p	64.9	0.0493	-1.20931
hsa-miR-432-3p	64.9	0.0428	-1.20931
hsa-miR-4711-5p	64.9	0.0298	-1.20931
hsa-miR-612	64.9	0.135	-1.20931
hsa-miR-4669	65	0.0377	-1.20232
hsa-miR-hsa-let-7a-3p	65	0.0389	-1.20232
hsa-miR-519c-5p	65.1	0.0286	-1.19533
hsa-miR-1294	65.2	0.0298	-1.18834
hsa-miR-hsa-let-7i-5p	65.2	0.0541	-1.18834
hsa-miR-4728-5p	65.2	0.0298	-1.18834
hsa-miR-497-5p	65.3	0.036	-1.18135
hsa-miR-571	65.3	0.144	-1.18135
hsa-miR-518e-5p	65.3	0.0804	-1.18135
hsa-miR-218-1-3p	65.3	0.0354	-1.18135
hsa-miR-877-3p	65.3	0.0598	-1.18135
hsa-miR-5196-3p	65.4	0.0443	-1.17436
hsa-miR-6077	65.4	0.0401	-1.17436
hsa-miR-1266	65.4	0.0308	-1.17436
hsa-miR-5588-5p	65.5	0.188	-1.16737
hsa-miR-4531	65.7	0.0298	-1.15338
hsa-miR-597	65.7	0.0502	-1.15338
hsa-miR-150-3p	65.7	0.043	-1.15338
hsa-miR-4492	65.8	0.0536	-1.14639
hsa-miR-19b-2-5p	65.8	0.043	-1.14639
hsa-miR-4314	65.9	0.0566	-1.1394
hsa-miR-4633-3p	65.9	0.0401	-1.1394
hsa-miR-1256	66	0.0613	-1.13241
hsa-miR-4736	66	0.166	-1.13241
hsa-miR-664b-5p	66	0.0748	-1.13241
hsa-miR-222-5p	66	0.0699	-1.13241
hsa-miR-24-3p	66.1	0.0331	-1.12542
hsa-miR-5571-3p	66.1	0.0329	-1.12542
hsa-miR-5572	66.1	0.0573	-1.12542
hsa-miR-4438	66.2	0.0627	-1.11843
hsa-miR-518c-3p	66.2	0.0371	-1.11843
hsa-miR-4642	66.3	0.0298	-1.11144
hsa-miR-1289	66.4	0.0371	-1.10445
hsa-miR-1291	66.5	0.0298	-1.09746
hsa-miR-3682-5p	66.5	0.043	-1.09746
hsa-miR-4687-3p	66.5	0.0493	-1.09746
hsa-miR-30c-1-3p	66.5	0.0598	-1.09746
hsa-miR-503-5p	66.5	0.0377	-1.09746
hsa-miR-155-3p	66.5	0.058	-1.09746
hsa-miR-4489	66.6	0.0514	-1.09047
hsa-miR-3605-5p	66.6	0.0329	-1.09047
hsa-miR-127-3p	66.7	0.0443	-1.08348
hsa-miR-518d-3p	66.7	0.0415	-1.08348
hsa-miR-4479	66.8	0.0477	-1.07649
hsa-miR-4507	66.8	0.0377	-1.07649
hsa-miR-4452	66.9	0.0401	-1.0695
hsa-miR-6715b-5p	66.9	0.0298	-1.0695
hsa-miR-3665	67	0.0239	-1.06251
hsa-miR-4484	67	0.0401	-1.06251
hsa-miR-4707-3p	67	0.0359	-1.06251
hsa-miR-138-5p	67.1	0.0972	-1.05552
hsa-miR-3137	67.1	0.0428	-1.05552
hsa-miR-4497	67.1	0.0351	-1.05552
hsa-miR-5187-5p	67.1	0.0396	-1.05552
hsa-miR-6716-5p	67.1	0.0358	-1.05552
hsa-miR-657	67.1	0.051	-1.05552
hsa-miR-518d-5p	67.1	0.0788	-1.05552
hsa-miR-3150b-5p	67.2	0.0358	-1.04853
hsa-miR-548q	67.2	0.0298	-1.04853
hsa-miR-4708-5p	67.2	0.043	-1.04853
hsa-miR-4706	67.2	0.0497	-1.04853
hsa-miR-579	67.2	0.044	-1.04853
hsa-miR-4297	67.3	0.0531	-1.04154
hsa-miR-4436b-3p	67.3	0.039	-1.04154
hsa-miR-125a-3p	67.3	0.0697	-1.04154
hsa-miR-3622b-5p	67.4	0.0339	-1.03455
hsa-miR-362-5p	67.4	0.0419	-1.03455
hsa-miR-184	67.5	0.0673	-1.02756
hsa-miR-542-5p	67.5	0.0515	-1.02756
hsa-miR-1270	67.5	0.0298	-1.02756
hsa-miR-515-5p	67.5	0.0345	-1.02756
hsa-miR-488-3p	67.5	0.0359	-1.02756
hsa-miR-4645-3p	67.6	0.0561	-1.02057
hsa-miR-4665-3p	67.6	0.0329	-1.02057
hsa-miR-943	67.6	0.05	-1.02057
hsa-miR-1203	67.7	0.043	-1.01358
hsa-miR-4524a-5p	67.7	0.0331	-1.01358
hsa-miR-5195-3p	67.7	0.049	-1.01358
hsa-miR-593-5p	67.7	0.0852	-1.01358
hsa-miR-140-3p	67.7	0.0329	-1.01358
hsa-miR-125b-1-3p	67.7	0.0541	-1.01358
hsa-miR-34a-3p	67.7	0.0506	-1.01358
hsa-miR-501-3p	67.7	0.0698	-1.01358
hsa-miR-1185-5p	67.8	0.0506	-1.00659
hsa-miR-4646-5p	67.8	0.0401	-1.00659
hsa-miR-1295b-5p	67.8	0.0889	-1.00659
hsa-miR-223-5p	67.8	0.0405	-1.00659
hsa-miR-4449	67.8	0.0359	-1.00659
hsa-miR-4661-3p	67.8	0.0331	-1.00659
hsa-miR-1302	67.9	0.0469	-0.999598
hsa-miR-1271-3p	67.9	0.0331	-0.999598
hsa-miR-3188	67.9	0.0457	-0.999598
hsa-miR-1915-5p	68	0.0731	-0.992607
hsa-miR-5196-5p	68	0.0432	-0.992607
hsa-miR-4728-3p	68	0.0623	-0.992607
hsa-miR-4419a	68.1	0.0427	-0.985617
hsa-miR-3135b	68.2	0.0382	-0.978627
hsa-miR-3200-3p	68.3	0.0331	-0.971636
hsa-miR-3186-5p	68.3	0.0502	-0.971636
hsa-miR-4704-5p	68.3	0.0418	-0.971636
hsa-miR-141-5p	68.3	0.036	-0.971636
hsa-miR-1255b-2-3p	68.4	0.106	-0.964646
hsa-miR-23b-5p	68.4	0.0692	-0.964646
hsa-miR-3913-5p	68.5	0.0502	-0.957656
hsa-miR-4633-5p	68.5	0.0338	-0.957656
hsa-miR-4674	68.5	0.0382	-0.957656
hsa-miR-486-3p	68.6	0.0562	-0.950665
hsa-miR-4270	68.6	0.043	-0.950665
hsa-miR-505-3p	68.6	0.0377	-0.950665
hsa-miR-195-5p	68.7	0.0432	-0.943675
hsa-miR-3187-3p	68.7	0.0401	-0.943675
hsa-miR-425-5p	68.7	0.0777	-0.943675
hsa-miR-3918	68.8	0.0549	-0.936685
hsa-miR-3143	68.8	0.0377	-0.936685
hsa-miR-1277-5p	68.8	0.0329	-0.936685
hsa-miR-4329	68.8	0.036	-0.936685
hsa-miR-4659b-3p	68.8	0.0629	-0.936685
hsa-miR-6715a-3p	68.8	0.047	-0.936685
hsa-miR-645	68.8	0.0604	-0.936685
hsa-miR-3186-3p	68.9	0.0607	-0.929694
hsa-miR-6069	68.9	0.0401	-0.929694
hsa-miR-525-5p	68.9	0.0536	-0.929694
hsa-miR-520c-5p	68.9	0.0331	-0.929694
hsa-miR-4538	69	0.0298	-0.922704
hsa-miR-122-5p	69	0.0617	-0.922704
hsa-miR-5581-5p	69	0.0658	-0.922704
hsa-miR-6085	69	0.0494	-0.922704
hsa-miR-376c-3p	69	0.0426	-0.922704
hsa-miR-24-1-5p	69.1	0.0506	-0.915714
hsa-miR-95	69.1	0.0541	-0.915714
hsa-miR-320b	69.1	0.0298	-0.915714
hsa-miR-4468	69.1	0.0581	-0.915714
hsa-miR-4768-5p	69.1	0.0331	-0.915714
hsa-miR-658	69.1	0.0688	-0.915714
hsa-miR-3180-3p	69.2	0.0389	-0.908723
hsa-miR-4525	69.2	0.0428	-0.908723
hsa-miR-4527	69.2	0.0665	-0.908723
hsa-miR-330-3p	69.2	0.254	-0.908723
hsa-miR-2116-5p	69.2	0.0401	-0.908723
hsa-miR-3127-5p	69.3	0.0469	-0.901733
hsa-miR-93-3p	69.4	0.0359	-0.894743
hsa-miR-2392	69.4	0.0619	-0.894743
hsa-miR-203b-3p	69.4	0.0663	-0.894743
hsa-miR-431-3p	69.4	0.0951	-0.894743
hsa-miR-185-5p	69.5	0.0627	-0.887753
hsa-miR-411-3p	69.5	0.0396	-0.887753
hsa-miR-378g	69.6	0.0286	-0.880762
hsa-miR-5581-3p	69.6	0.109	-0.880762
hsa-miR-636	69.6	0.0648	-0.880762
hsa-miR-3617-3p	69.7	0.0552	-0.873772
hsa-miR-6514-3p	69.7	0.0464	-0.873772
hsa-miR-767-5p	69.7	0.0404	-0.873772
hsa-miR-33a-3p	69.7	0.0561	-0.873772
hsa-miR-1224-3p	69.7	0.0826	-0.873772
hsa-miR-4487	69.8	0.0377	-0.866782
hsa-miR-3619-5p	69.9	0.0629	-0.859791
hsa-miR-3650	70	0.0493	-0.852801
hsa-miR-3170	70	0.0426	-0.852801
hsa-miR-4318	70	0.0392	-0.852801
hsa-miR-526a	70	0.0573	-0.852801
hsa-miR-15b-3p	70	0.0339	-0.852801
hsa-miR-769-5p	70.1	0.122	-0.845811
hsa-miR-135a-5p	70.2	0.0298	-0.83882
hsa-miR-5589-5p	70.2	0.0768	-0.83882
hsa-miR-3194-5p	70.2	0.072	-0.83882
hsa-miR-3134	70.2	0.0793	-0.83882
hsa-miR-4652-5p	70.2	0.0434	-0.83882
hsa-miR-502-3p	70.2	0.0688	-0.83882
hsa-miR-4476	70.3	0.047	-0.83183
hsa-miR-4717-5p	70.3	0.0298	-0.83183
hsa-miR-500a-5p	70.3	0.0354	-0.83183
hsa-miR-92a-2-5p	70.3	0.0507	-0.83183
hsa-miR-3615	70.4	0.0502	-0.82484
hsa-miR-4673	70.4	0.0758	-0.82484
hsa-miR-4437	70.4	0.083	-0.82484
hsa-miR-4804-5p	70.4	0.0566	-0.82484
hsa-miR-4524b-3p	70.4	0.043	-0.82484
hsa-miR-379-3p	70.4	0.0506	-0.82484
hsa-miR-200c-5p	70.4	0.082	-0.82484
hsa-miR-4711-3p	70.6	0.0609	-0.810859
hsa-miR-638	70.6	0.181	-0.810859
hsa-miR-3152-3p	70.7	0.153	-0.803869
hsa-miR-9-5p	70.7	0.0469	-0.803869
hsa-miR-518a-5p	70.7	0.123	-0.803869
hsa-miR-1323	70.9	0.0298	-0.789888
hsa-miR-3688-5p	70.9	0.046	-0.789888
hsa-miR-4450	70.9	0.043	-0.789888
hsa-miR-4658	70.9	0.0329	-0.789888
hsa-miR-3916	71	0.0614	-0.782898
hsa-miR-197-5p	71	0.0527	-0.782898
hsa-miR-4271	71	0.0506	-0.782898
hsa-miR-2964a-3p	71.1	0.0366	-0.775908
hsa-miR-621	71.1	0.0607	-0.775908
hsa-miR-4522	71.2	0.0438	-0.768917
hsa-miR-4725-5p	71.2	0.123	-0.768917
hsa-miR-302c-5p	71.2	0.107	-0.768917
hsa-miR-1272	71.2	0.0286	-0.768917
hsa-miR-3609	71.2	0.0329	-0.768917
hsa-miR-4657	71.2	0.0407	-0.768917
hsa-miR-3661	71.3	0.0405	-0.761927
hsa-miR-3944-3p	71.3	0.0359	-0.761927
hsa-miR-4720-3p	71.3	0.036	-0.761927
hsa-miR-544a	71.3	0.052	-0.761927
hsa-miR-760	71.3	0.14	-0.761927
hsa-miR-1181	71.4	0.0425	-0.754937
hsa-miR-524-3p	71.4	0.0748	-0.754937
hsa-miR-375	71.5	0.0432	-0.747946
hsa-miR-1299	71.6	0.0687	-0.740956
hsa-miR-5584-5p	71.6	0.0506	-0.740956
hsa-miR-1233-1-5p	71.6	0.0331	-0.740956
hsa-miR-4757-5p	71.6	0.0298	-0.740956
hsa-miR-4461	71.7	0.0748	-0.733966
hsa-miR-105-3p	71.7	0.104	-0.733966
hsa-miR-29b-1-5p	71.7	0.0329	-0.733966
hsa-miR-548h-3p	71.8	0.0557	-0.726975
hsa-miR-376a-5p	71.8	0.0701	-0.726975
hsa-miR-448	71.8	0.0581	-0.726975
hsa-miR-6068	71.8	0.0329	-0.726975
hsa-miR-1224-5p	71.8	0.0298	-0.726975
hsa-miR-628-5p	71.9	0.103	-0.719985
hsa-miR-4648	71.9	0.166	-0.719985
hsa-miR-4456	72	0.0447	-0.712995
hsa-miR-4448	72	0.0377	-0.712995
hsa-miR-28-5p	72.1	0.047	-0.706004
hsa-miR-320c	72.1	0.0395	-0.706004
hsa-miR-4692	72.1	0.0329	-0.706004
hsa-miR-671-3p	72.1	0.0972	-0.706004
hsa-miR-1273f	72.1	0.0472	-0.706004
hsa-miR-520a-5p	72.1	0.0512	-0.706004
hsa-miR-4457	72.2	0.051	-0.699014
hsa-miR-1267	72.2	0.043	-0.699014
hsa-miR-208b	72.2	0.0329	-0.699014
hsa-miR-921	72.2	0.0457	-0.699014
hsa-miR-4537	72.3	0.0301	-0.692024
hsa-miR-188-5p	72.3	0.0298	-0.692024
hsa-miR-4675	72.3	0.0809	-0.692024
hsa-miR-487a	72.3	0.0826	-0.692024
hsa-miR-377-3p	72.3	0.135	-0.692024
hsa-miR-6132	72.4	0.0997	-0.685033
hsa-miR-1273g-3p	72.4	0.0329	-0.685033
hsa-miR-331-5p	72.4	0.0506	-0.685033
hsa-miR-922	72.4	0.0741	-0.685033
hsa-miR-944	72.4	0.0906	-0.685033
hsa-miR-3196	72.5	0.0573	-0.678043
hsa-miR-1183	72.6	0.0878	-0.671053
hsa-miR-631	72.6	0.0377	-0.671053
hsa-miR-409-3p	72.6	0.0835	-0.671053
hsa-miR-378a-3p	72.6	0.12	-0.671053
hsa-miR-3136-5p	72.6	0.0377	-0.671053
hsa-miR-548ah-5p	72.6	0.205	-0.671053
hsa-miR-377-5p	72.6	0.0428	-0.671053
hsa-miR-5708	72.7	0.0527	-0.664063
hsa-miR-525-3p	72.7	0.0666	-0.664063
hsa-miR-1303	72.8	0.0771	-0.657072
hsa-miR-548t-5p	72.8	0.0504	-0.657072
hsa-miR-641	72.8	0.288	-0.657072
hsa-miR-3924	72.9	0.0768	-0.650082
hsa-miR-4485	72.9	0.0776	-0.650082
hsa-miR-6500-5p	72.9	0.09	-0.650082
hsa-miR-4436a	72.9	0.12	-0.650082
hsa-miR-4797-5p	73	0.0371	-0.643092
hsa-miR-4695-5p	73	0.0401	-0.643092
hsa-miR-hsa-let-7g-3p	73	0.0493	-0.643092
hsa-miR-3607-5p	73	0.0298	-0.643092
hsa-miR-527	73	0.107	-0.643092
hsa-miR-122-3p	73	0.0298	-0.643092
hsa-miR-4670-3p	73.1	0.0331	-0.636101
hsa-miR-4655-3p	73.1	0.0377	-0.636101
hsa-miR-3926	73.2	0.0939	-0.629111
hsa-miR-3149	73.2	0.0592	-0.629111
hsa-miR-34c-5p	73.2	0.0371	-0.629111
hsa-miR-4677-3p	73.2	0.0329	-0.629111
hsa-miR-3199	73.2	0.0561	-0.629111
hsa-miR-4283	73.2	0.0674	-0.629111
hsa-miR-5100	73.2	0.104	-0.629111
hsa-miR-1193	73.3	0.0627	-0.622121
hsa-miR-4259	73.3	0.0726	-0.622121
hsa-miR-1269b	73.3	0.12	-0.622121
hsa-miR-874	73.3	0.0699	-0.622121
hsa-miR-1306-3p	73.4	0.0978	-0.61513
hsa-miR-1185-1-3p	73.4	0.0298	-0.61513
hsa-miR-1227-5p	73.4	0.0332	-0.61513
hsa-miR-hsa-let-7b-3p	73.4	0.0358	-0.61513
hsa-miR-4446-3p	73.4	0.0698	-0.61513
hsa-miR-502-5p	73.4	0.0418	-0.61513
hsa-miR-146a-3p	73.4	0.0516	-0.61513
hsa-miR-4713-3p	73.5	0.0432	-0.60814
hsa-miR-532-3p	73.5	0.0506	-0.60814
hsa-miR-1285-5p	73.6	0.0401	-0.60115
hsa-miR-4700-5p	73.6	0.0401	-0.60115
hsa-miR-331-3p	73.6	0.199	-0.60115
hsa-miR-125b-5p	73.7	0.0427	-0.594159
hsa-miR-626	73.7	0.113	-0.594159
hsa-miR-141-3p	73.8	0.0443	-0.587169
hsa-miR-149-5p	73.8	0.0464	-0.587169
hsa-miR-643	73.8	0.0405	-0.587169
hsa-miR-663a	73.8	0.226	-0.587169
hsa-miR-5588-3p	73.9	0.165	-0.580179
hsa-miR-27a-3p	74	0.0298	-0.573189
hsa-miR-1287	74	0.0359	-0.573189
hsa-miR-3616-5p	74	0.0507	-0.573189
hsa-miR-4306	74	0.036	-0.573189
hsa-miR-6130	74	0.0502	-0.573189
hsa-miR-378a-5p	74	0.344	-0.573189
hsa-miR-3714	74	0.0493	-0.573189
hsa-miR-654-3p	74	0.0331	-0.573189
hsa-miR-1304-3p	74.1	0.04	-0.566198
hsa-miR-2682-3p	74.1	0.0492	-0.566198
hsa-miR-766-5p	74.1	0.0502	-0.566198
hsa-miR-4443	74.1	0.0688	-0.566198
hsa-miR-4756-5p	74.2	0.0338	-0.559208
hsa-miR-569	74.2	0.043	-0.559208
hsa-miR-106a-3p	74.2	0.104	-0.559208
hsa-miR-934	74.2	0.111	-0.559208
hsa-miR-4458	74.4	0.0418	-0.545227
hsa-miR-616-3p	74.4	0.0298	-0.545227
hsa-miR-4704-3p	74.4	0.0516	-0.545227
hsa-miR-6511a-5p	74.4	0.0401	-0.545227
hsa-miR-876-5p	74.4	0.0401	-0.545227
hsa-miR-374b-5p	74.4	0.0536	-0.545227
hsa-miR-548aa	74.5	0.043	-0.538237
hsa-miR-3155a	74.5	0.106	-0.538237
hsa-miR-450a-5p	74.5	0.0868	-0.538237
hsa-miR-380-3p	74.5	0.246	-0.538237
hsa-miR-6511b-5p	74.5	0.112	-0.538237
hsa-miR-556-5p	74.5	0.047	-0.538237
hsa-miR-3928	74.6	0.0604	-0.531247
hsa-miR-3156-5p	74.6	0.0494	-0.531247
hsa-miR-4661-5p	74.6	0.0329	-0.531247
hsa-miR-3124-5p	74.7	0.0301	-0.524256
hsa-miR-3942-3p	74.7	0.0443	-0.524256
hsa-miR-5195-5p	74.7	0.0835	-0.524256
hsa-miR-4493	74.8	0.0581	-0.517266
hsa-miR-4772-5p	74.8	0.218	-0.517266
hsa-miR-409-5p	74.8	0.241	-0.517266
hsa-miR-3605-3p	74.8	0.0598	-0.517266
hsa-miR-3138	74.8	0.0298	-0.517266
hsa-miR-3197	74.8	0.0614	-0.517266
hsa-miR-551b-3p	74.8	0.0658	-0.517266
hsa-miR-890	74.8	0.0802	-0.517266
hsa-miR-1206	74.9	0.0506	-0.510276
hsa-miR-3173-3p	74.9	0.0598	-0.510276
hsa-miR-6500-3p	74.9	0.083	-0.510276
hsa-miR-379-5p	74.9	0.0543	-0.510276
hsa-miR-34c-3p	74.9	0.0598	-0.510276
hsa-miR-340-5p	74.9	0.0626	-0.510276
hsa-miR-548u	75	0.0984	-0.503285
hsa-miR-365b-5p	75	0.0536	-0.503285
hsa-miR-3611	75	0.0688	-0.503285
hsa-miR-5188	75	0.0425	-0.503285
hsa-miR-4433-3p	75.1	0.0415	-0.496295
hsa-miR-320a	75.1	0.0721	-0.496295
hsa-miR-4715-3p	75.1	0.0646	-0.496295
hsa-miR-663b	75.2	0.0831	-0.489305
hsa-miR-5591-5p	75.2	0.0598	-0.489305
hsa-miR-629-5p	75.2	0.0635	-0.489305
hsa-miR-4446-5p	75.2	0.0876	-0.489305
hsa-miR-155-5p	75.3	0.11	-0.482314
hsa-miR-4715-5p	75.3	0.118	-0.482314
hsa-miR-518c-5p	75.3	0.0329	-0.482314
hsa-miR-194-3p	75.3	0.113	-0.482314
hsa-miR-3622a-5p	75.4	0.0608	-0.475324
hsa-miR-4529-5p	75.4	0.0506	-0.475324
hsa-miR-139-3p	75.4	0.127	-0.475324
hsa-miR-3689b-3p	75.4	0.0771	-0.475324
hsa-miR-504	75.4	0.0683	-0.475324
hsa-miR-518f-3p	75.4	0.0953	-0.475324
hsa-miR-591	75.4	0.101	-0.475324
hsa-miR-6084	75.5	0.0377	-0.468334
hsa-miR-452-3p	75.5	0.451	-0.468334
hsa-miR-6515-5p	75.5	0.0298	-0.468334
hsa-miR-1179	75.6	0.0506	-0.461344
hsa-miR-5001-5p	75.6	0.0351	-0.461344
hsa-miR-6499-5p	75.6	0.132	-0.461344
hsa-miR-1247-3p	75.7	0.0452	-0.454353
hsa-miR-6722-5p	75.7	0.135	-0.454353
hsa-miR-3621	75.8	0.0428	-0.447363
hsa-miR-212-5p	75.8	0.0551	-0.447363
hsa-miR-4663	75.8	0.0742	-0.447363
hsa-miR-4725-3p	75.8	0.0644	-0.447363
hsa-miR-548au-3p	75.8	0.157	-0.447363
hsa-miR-381-3p	75.8	0.0561	-0.447363
hsa-miR-3158-3p	75.9	0.103	-0.440373
hsa-miR-548at-3p	75.9	0.239	-0.440373
hsa-miR-6134	75.9	0.184	-0.440373
hsa-miR-511	75.9	0.0617	-0.440373
hsa-miR-1301	76	0.0658	-0.433382
hsa-miR-4298	76	0.0329	-0.433382
hsa-miR-3922-5p	76	0.0426	-0.433382
hsa-miR-4750-5p	76	0.0301	-0.433382
hsa-miR-1268a	76	0.0697	-0.433382
hsa-miR-5087	76	0.07	-0.433382
hsa-miR-29c-5p	76	0.0367	-0.433382
hsa-miR-3162-5p	76.1	0.0339	-0.426392
hsa-miR-196a-3p	76.1	0.0518	-0.426392
hsa-miR-5197-5p	76.1	0.142	-0.426392
hsa-miR-200b-5p	76.1	0.0614	-0.426392
hsa-miR-3919	76.2	0.0614	-0.419402
hsa-miR-4328	76.2	0.0868	-0.419402
hsa-miR-4523	76.2	0.0658	-0.419402
hsa-miR-5571-5p	76.2	0.107	-0.419402
hsa-miR-365a-5p	76.3	0.0721	-0.412411
hsa-miR-4518	76.3	0.0876	-0.412411
hsa-miR-4689	76.3	0.0502	-0.412411
hsa-miR-4683	76.3	0.0541	-0.412411
hsa-miR-4722-3p	76.3	0.0428	-0.412411
hsa-miR-616-5p	76.3	0.0401	-0.412411
hsa-miR-3195	76.3	0.0748	-0.412411
hsa-miR-585	76.3	0.0941	-0.412411
hsa-miR-649	76.3	0.218	-0.412411
hsa-miR-1292-5p	76.4	0.0598	-0.405421
hsa-miR-3116	76.4	0.0415	-0.405421
hsa-miR-3940-3p	76.4	0.161	-0.405421
hsa-miR-4303	76.4	0.0457	-0.405421
hsa-miR-758-5p	76.4	0.164	-0.405421
hsa-miR-4439	76.4	0.0617	-0.405421
hsa-miR-3917	76.5	0.0623	-0.398431
hsa-miR-151b	76.5	0.0493	-0.398431
hsa-miR-298	76.5	0.0541	-0.398431
hsa-miR-4713-5p	76.5	0.0298	-0.398431
hsa-miR-3064-5p	76.5	0.125	-0.398431
hsa-miR-367-5p	76.5	0.052	-0.398431
hsa-miR-3165	76.6	0.119	-0.39144
hsa-miR-2116-3p	76.6	0.0592	-0.39144
hsa-miR-4470	76.7	0.0461	-0.38445
hsa-miR-4516	76.7	0.0574	-0.38445
hsa-miR-4701-5p	76.7	0.0339	-0.38445
hsa-miR-491-5p	76.7	0.0777	-0.38445
hsa-miR-297	76.7	0.0329	-0.38445
hsa-miR-151a-3p	76.7	0.0531	-0.38445
hsa-miR-2115-3p	76.7	0.083	-0.38445
hsa-miR-3689a-3p	76.7	0.0918	-0.38445
hsa-miR-1283	76.8	0.0746	-0.37746
hsa-miR-27b-3p	76.8	0.0452	-0.37746
hsa-miR-3191-5p	76.8	0.0469	-0.37746
hsa-miR-320e	76.8	0.0366	-0.37746
hsa-miR-652-5p	76.8	0.0651	-0.37746
hsa-miR-5187-3p	76.8	0.0671	-0.37746
hsa-miR-548d-3p	76.8	0.114	-0.37746
hsa-miR-10b-3p	76.8	0.0446	-0.37746
hsa-miR-3175	76.9	0.0645	-0.370469
hsa-miR-548h-5p	76.9	0.0298	-0.370469
hsa-miR-1273a	76.9	0.0385	-0.370469
hsa-miR-6511b-3p	76.9	0.0744	-0.370469
hsa-miR-675-5p	76.9	0.06	-0.370469
hsa-miR-20a-5p	77	0.0405	-0.363479
hsa-miR-4682	77	0.076	-0.363479
hsa-miR-4668-3p	77	0.107	-0.363479
hsa-miR-4717-3p	77	0.0967	-0.363479
hsa-miR-hsa-let-7b-5p	77	0.0809	-0.363479
hsa-miR-466	77	0.0854	-0.363479
hsa-miR-1281	77.1	0.173	-0.356489
hsa-miR-4733-5p	77.1	0.036	-0.356489
hsa-miR-4501	77.2	0.127	-0.349499
hsa-miR-3614-5p	77.3	0.036	-0.342508
hsa-miR-3144-5p	77.3	0.125	-0.342508
hsa-miR-3146	77.3	0.191	-0.342508
hsa-miR-5006-5p	77.3	0.0493	-0.342508
hsa-miR-26a-1-3p	77.3	0.106	-0.342508
hsa-miR-181a-2-3p	77.3	0.0298	-0.342508
hsa-miR-507	77.3	0.0434	-0.342508
hsa-miR-216b	77.3	0.0674	-0.342508
hsa-miR-6075	77.4	0.0286	-0.335518
hsa-miR-6501-3p	77.4	0.0953	-0.335518
hsa-miR-2114-3p	77.4	0.0494	-0.335518
hsa-miR-600	77.4	0.225	-0.335518
hsa-miR-211-3p	77.5	0.0598	-0.328528
hsa-miR-422a	77.5	0.204	-0.328528
hsa-miR-668	77.5	0.191	-0.328528
hsa-miR-1248	77.6	0.0298	-0.321537
hsa-miR-4299	77.6	0.0748	-0.321537
hsa-miR-561-5p	77.6	0.0528	-0.321537
hsa-miR-548an	77.6	0.0502	-0.321537
hsa-miR-4800-5p	77.6	0.0339	-0.321537
hsa-miR-652-3p	77.6	0.115	-0.321537
hsa-miR-96-5p	77.7	0.0359	-0.314547
hsa-miR-3922-3p	77.7	0.0598	-0.314547
hsa-miR-5584-3p	77.7	0.0415	-0.314547
hsa-miR-892c-3p	77.7	0.141	-0.314547
hsa-miR-496	77.7	0.0627	-0.314547
hsa-miR-554	77.7	0.0506	-0.314547
hsa-miR-449c-3p	77.7	0.0598	-0.314547
hsa-miR-4510	77.7	0.0698	-0.314547
hsa-miR-4763-3p	77.7	0.0666	-0.314547
hsa-miR-5186	77.7	0.0419	-0.314547
hsa-miR-99b-3p	77.7	0.0951	-0.314547
hsa-miR-4524a-3p	77.8	0.0418	-0.307557
hsa-miR-4681	77.8	0.0509	-0.307557
hsa-miR-34b-3p	77.8	0.0506	-0.307557
hsa-miR-541-5p	77.8	0.099	-0.307557
hsa-miR-19b-3p	77.9	0.0298	-0.300566
hsa-miR-378c	77.9	0.0506	-0.300566
hsa-miR-3673	78	0.0371	-0.293576
hsa-miR-4305	78	0.0992	-0.293576
hsa-miR-718	78	0.0458	-0.293576
hsa-miR-6126	78.1	0.11	-0.286586
hsa-miR-5008-3p	78.1	0.112	-0.286586
hsa-miR-4761-3p	78.1	0.0329	-0.286586
hsa-miR-937-5p	78.2	0.0699	-0.279595
hsa-miR-3529-5p	78.2	0.0428	-0.279595
hsa-miR-223-3p	78.2	0.0331	-0.279595
hsa-miR-623	78.2	0.077	-0.279595
hsa-miR-4442	78.2	0.209	-0.279595
hsa-miR-26a-2-3p	78.2	0.182	-0.279595
hsa-miR-936	78.2	0.0941	-0.279595
hsa-miR-3613-5p	78.3	0.047	-0.272605
hsa-miR-4488	78.3	0.0451	-0.272605
hsa-miR-6088	78.3	0.0388	-0.272605
hsa-miR-551b-5p	78.3	0.108	-0.272605
hsa-miR-4536-5p	78.3	0.0598	-0.272605
hsa-miR-4660	78.3	0.0663	-0.272605
hsa-miR-523-3p	78.3	0.0485	-0.272605
hsa-miR-421	78.3	0.206	-0.272605
hsa-miR-1255a	78.4	0.0368	-0.265615
hsa-miR-548f	78.4	0.0561	-0.265615
hsa-miR-873-3p	78.4	0.0405	-0.265615
hsa-miR-3972	78.4	0.154	-0.265615
hsa-miR-378h	78.5	0.0514	-0.258624
hsa-miR-4780	78.5	0.17	-0.258624
hsa-miR-361-5p	78.5	0.141	-0.258624
hsa-miR-615-3p	78.5	0.211	-0.258624
hsa-miR-548ah-3p	78.5	0.392	-0.258624
hsa-miR-587	78.5	0.178	-0.258624
hsa-miR-543	78.5	0.0688	-0.258624
hsa-miR-937-3p	78.5	0.0984	-0.258624
hsa-miR-1243	78.6	0.11	-0.251634
hsa-miR-3915	78.6	0.0953	-0.251634
hsa-miR-4434	78.6	0.093	-0.251634
hsa-miR-26b-3p	78.6	0.0576	-0.251634
hsa-miR-4475	78.7	0.0863	-0.244644
hsa-miR-485-5p	78.7	0.0331	-0.244644
hsa-miR-659-5p	78.8	0.128	-0.237654
hsa-miR-135b-3p	78.8	0.0458	-0.237654
hsa-miR-1273g-5p	78.8	0.145	-0.237654
hsa-miR-19b-1-5p	78.8	0.157	-0.237654
hsa-miR-548k	78.9	0.0941	-0.230663
hsa-miR-3925-5p	78.9	0.0802	-0.230663
hsa-miR-4330	78.9	0.0506	-0.230663
hsa-miR-3689d	78.9	0.0574	-0.230663
hsa-miR-4668-5p	78.9	0.0552	-0.230663
hsa-miR-4765	78.9	0.143	-0.230663
hsa-miR-hsa-let-7f-1-3p	78.9	0.0856	-0.230663
hsa-miR-4659a-3p	78.9	0.103	-0.230663
hsa-miR-942	78.9	0.0401	-0.230663
hsa-miR-6720-3p	79	0.0561	-0.223673
hsa-miR-574-5p	79	0.0738	-0.223673
hsa-miR-562	79	0.229	-0.223673
hsa-miR-1234-5p	79.1	0.0371	-0.216683
hsa-miR-153	79.1	0.0298	-0.216683
hsa-miR-548ay-3p	79.1	0.0974	-0.216683
hsa-miR-302b-3p	79.1	0.093	-0.216683
hsa-miR-411-5p	79.1	0.191	-0.216683
hsa-miR-337-5p	79.1	0.0401	-0.216683
hsa-miR-151a-5p	79.1	0.0834	-0.216683
hsa-miR-424-3p	79.1	0.043	-0.216683
hsa-miR-4428	79.2	0.068	-0.209692
hsa-miR-4517	79.2	0.138	-0.209692
hsa-miR-9-3p	79.2	0.185	-0.209692
hsa-miR-630	79.2	0.0531	-0.209692
hsa-miR-548e	79.3	0.0388	-0.202702
hsa-miR-4533	79.3	0.0697	-0.202702
hsa-miR-3974	79.3	0.0858	-0.202702
hsa-miR-328	79.3	0.484	-0.202702
hsa-miR-4756-3p	79.3	0.0493	-0.202702
hsa-miR-30a-3p	79.4	0.0329	-0.195712
hsa-miR-1182	79.4	0.0841	-0.195712
hsa-miR-6718-5p	79.4	0.0549	-0.195712
hsa-miR-518e-3p	79.4	0.0428	-0.195712
hsa-miR-497-3p	79.4	0.0666	-0.195712
hsa-miR-219-2-3p	79.4	0.0658	-0.195712
hsa-miR-18b-3p	79.4	0.103	-0.195712
hsa-miR-4520b-5p	79.5	0.12	-0.188721
hsa-miR-4774-3p	79.5	0.119	-0.188721
hsa-miR-6079	79.5	0.0339	-0.188721
hsa-miR-4759	79.5	0.0377	-0.188721
hsa-miR-573	79.5	0.0658	-0.188721
hsa-miR-514a-5p	79.6	0.0428	-0.181731
hsa-miR-4474-3p	79.6	0.0699	-0.181731
hsa-miR-4721	79.6	0.169	-0.181731
hsa-miR-4768-3p	79.6	0.113	-0.181731
hsa-miR-215	79.6	0.0821	-0.181731
hsa-miR-551a	79.6	0.0617	-0.181731
hsa-miR-548ag	79.6	0.0688	-0.181731
hsa-miR-188-3p	79.6	0.144	-0.181731
hsa-miR-4640-5p	79.7	0.0438	-0.174741
hsa-miR-4666a-5p	79.7	0.108	-0.174741
hsa-miR-548f	79.8	0.043	-0.16775
hsa-miR-3160-3p	79.8	0.12	-0.16775
hsa-miR-378f	79.8	0.059	-0.16775
hsa-miR-145-5p	79.8	0.139	-0.16775
hsa-miR-4672	79.8	0.149	-0.16775
hsa-miR-6083	79.8	0.177	-0.16775
hsa-miR-329	79.8	0.0377	-0.16775
hsa-miR-4650-3p	79.8	0.106	-0.16775
hsa-miR-3141	79.9	0.119	-0.16076
hsa-miR-376b-5p	79.9	0.0666	-0.16076
hsa-miR-4519	79.9	0.0961	-0.16076
hsa-miR-4693-3p	79.9	0.0506	-0.16076
hsa-miR-4695-3p	79.9	0.043	-0.16076
hsa-miR-566	79.9	0.186	-0.16076
hsa-miR-18a-5p	80	0.0699	-0.15377
hsa-miR-1	80	0.036	-0.15377
hsa-miR-4512	80	0.0863	-0.15377
hsa-miR-3651	80.1	0.156	-0.146779
hsa-miR-3935	80.1	0.0732	-0.146779
hsa-miR-888-5p	80.1	0.0298	-0.146779
hsa-miR-3909	80.2	0.0855	-0.139789
hsa-miR-4423-3p	80.2	0.0835	-0.139789
hsa-miR-4471	80.2	0.052	-0.139789
hsa-miR-5000-5p	80.2	0.13	-0.139789
hsa-miR-3687	80.2	0.0446	-0.139789
hsa-miR-125b-2-3p	80.2	0.147	-0.139789
hsa-miR-514b-3p	80.3	0.0722	-0.132799
hsa-miR-518f-5p	80.3	0.0354	-0.132799
hsa-miR-6510-5p	80.4	0.133	-0.125809
hsa-miR-196b-5p	80.4	0.107	-0.125809
hsa-miR-32-3p	80.4	0.0748	-0.125809
hsa-miR-374b-3p	80.4	0.121	-0.125809
hsa-miR-764	80.5	0.0636	-0.118818
hsa-miR-5190	80.5	0.27	-0.118818
hsa-miR-620	80.5	0.163	-0.118818
hsa-miR-1229-5p	80.6	0.0673	-0.111828
hsa-miR-4532	80.6	0.0493	-0.111828
hsa-miR-432-5p	80.6	0.103	-0.111828
hsa-miR-549a	80.6	0.0506	-0.111828
hsa-miR-3164	80.7	0.149	-0.104838
hsa-miR-4520b-3p	80.7	0.0331	-0.104838
hsa-miR-4444	80.7	0.0329	-0.104838
hsa-miR-6511a-3p	80.7	0.0329	-0.104838
hsa-miR-1237-5p	80.7	0.0574	-0.104838
hsa-miR-5787	80.7	0.0995	-0.104838
hsa-miR-520e	80.7	0.0329	-0.104838
hsa-miR-22-3p	80.8	0.0452	-0.0978473
hsa-miR-3689c	80.8	0.0864	-0.0978473
hsa-miR-4514	80.8	0.0943	-0.0978473
hsa-miR-4697-3p	80.8	0.0502	-0.0978473
hsa-miR-487b	80.8	0.129	-0.0978473
hsa-miR-629-3p	80.8	0.109	-0.0978473
hsa-miR-4761-5p	80.8	0.117	-0.0978473
hsa-miR-4734	80.9	0.105	-0.090857
hsa-miR-5092	80.9	0.0443	-0.090857
hsa-miR-18a-3p	80.9	0.0457	-0.090857
hsa-miR-362-3p	80.9	0.0443	-0.090857
hsa-miR-5094	80.9	0.107	-0.090857
hsa-miR-4500	80.9	0.121	-0.090857
hsa-miR-4650-5p	81	0.0358	-0.0838667
hsa-miR-106b-3p	81	0.0769	-0.0838667
hsa-miR-3676-5p	81.1	0.121	-0.0768764
hsa-miR-4691-5p	81.1	0.0512	-0.0768764
hsa-miR-4649-5p	81.1	0.124	-0.0768764
hsa-miR-4447	81.1	0.0567	-0.0768764
hsa-miR-4763-5p	81.1	0.043	-0.0768764
hsa-miR-374a-3p	81.1	0.144	-0.0768764
hsa-miR-4454	81.2	0.154	-0.0698861
hsa-miR-4720-5p	81.2	0.113	-0.0698861
hsa-miR-4767	81.2	0.0788	-0.0698861
hsa-miR-4792	81.3	0.0298	-0.0628957
hsa-miR-5579-5p	81.3	0.356	-0.0628957
hsa-miR-200b-3p	81.3	0.0298	-0.0628957
hsa-miR-516b-5p	81.3	0.161	-0.0628957
hsa-miR-499a-3p	81.3	0.0876	-0.0628957
hsa-miR-4529-3p	81.4	0.0992	-0.0559054
hsa-miR-6505-5p	81.4	0.0354	-0.0559054
hsa-miR-3689b-5p	81.4	0.148	-0.0559054
hsa-miR-4435	81.4	0.0101	-0.0559054
hsa-miR-203b-5p	81.4	0.0401	-0.0559054
hsa-miR-567	81.4	0.0883	-0.0559054
hsa-miR-335-3p	81.4	0.0877	-0.0559054
hsa-miR-1178-3p	81.5	0.0761	-0.0489151
hsa-miR-4671-5p	81.5	0.181	-0.0489151
hsa-miR-5582-5p	81.5	0.542	-0.0489151
hsa-miR-224-5p	81.5	0.0738	-0.0489151
hsa-miR-381-5p	81.6	0.0839	-0.0419248
hsa-miR-1185-2-3p	81.6	0.105	-0.0419248
hsa-miR-374c-3p	81.6	0.0493	-0.0419248
hsa-miR-4688	81.6	0.0901	-0.0419248
hsa-miR-15a-5p	81.6	0.108	-0.0419248
hsa-miR-509-3p	81.6	0.0627	-0.0419248
hsa-miR-1226-5p	81.6	0.22	-0.0419248
hsa-miR-1324	81.7	0.267	-0.0349345
hsa-miR-4266	81.7	0.125	-0.0349345
hsa-miR-142-3p	81.7	0.148	-0.0349345
hsa-miR-6501-5p	81.7	0.249	-0.0349345
hsa-miR-126-3p	81.8	0.227	-0.0279442
hsa-miR-431-5p	81.8	0.0951	-0.0279442
hsa-miR-1910	81.9	0.071	-0.0209539
hsa-miR-2110	81.9	0.0842	-0.0209539
hsa-miR-214-3p	81.9	0.161	-0.0209539
hsa-miR-370	81.9	0.147	-0.0209539
hsa-miR-615-5p	81.9	0.0635	-0.0209539
hsa-miR-2117	81.9	0.0464	-0.0209539
hsa-miR-4740-5p	82	0.0419	-0.0139636
hsa-miR-4786-3p	82	0.0432	-0.0139636
hsa-miR-6503-3p	82	0.104	-0.0139636
hsa-miR-3190-3p	82	0.0644	-0.0139636
hsa-miR-3684	82	0.0791	-0.0139636
hsa-miR-4712-3p	82	0.154	-0.0139636
hsa-miR-455-3p	82	0.0506	-0.0139636
hsa-miR-3914	82.1	0.0742	-0.00697325
hsa-miR-216a-3p	82.1	0.147	-0.00697325
hsa-miR-3619-3p	82.1	0.0738	-0.00697325
hsa-miR-369-3p	82.1	0.043	-0.00697325
hsa-miR-30e-3p	82.1	0.226	-0.00697325
hsa-miR-130a-5p	82.1	0.101	-0.00697325
hsa-miR-182-5p	82.2	0.0666	1.70662e-05
hsa-miR-3185	82.2	0.0377	1.70662e-05
hsa-miR-1292-3p	82.2	0.0286	1.70662e-05
hsa-miR-4433-5p	82.2	0.0581	1.70662e-05
hsa-miR-4677-5p	82.2	0.0627	1.70662e-05
hsa-miR-4731-5p	82.2	0.0428	1.70662e-05
hsa-miR-4745-3p	82.2	0.0428	1.70662e-05
hsa-miR-548at-5p	82.2	0.106	1.70662e-05
hsa-miR-628-3p	82.2	0.0536	1.70662e-05
hsa-miR-625-3p	82.2	0.204	1.70662e-05
hsa-miR-4279	82.2	0.185	1.70662e-05
hsa-miR-19a-3p	82.3	0.104	0.00700738
hsa-miR-1253	82.3	0.168	0.00700738
hsa-miR-6089	82.3	0.043	0.00700738
hsa-miR-1238-3p	82.3	0.139	0.00700738
hsa-miR-3713	82.3	0.0359	0.00700738
hsa-miR-4276	82.3	0.103	0.00700738
hsa-miR-192-5p	82.4	0.22	0.0139977
hsa-miR-28-3p	82.4	0.0968	0.0139977
hsa-miR-4679	82.5	0.0493	0.020988
hsa-miR-1343	82.5	0.113	0.020988
hsa-miR-340-3p	82.5	0.361	0.020988
hsa-miR-3190-5p	82.5	0.118	0.020988
hsa-miR-4800-3p	82.5	0.051	0.020988
hsa-miR-1244	82.6	0.104	0.0279783
hsa-miR-3912	82.6	0.0764	0.0279783
hsa-miR-3179	82.6	0.0665	0.0279783
hsa-miR-4528	82.6	0.0608	0.0279783
hsa-miR-6086	82.6	0.0598	0.0279783
hsa-miR-hsa-let-7d-5p	82.6	0.0918	0.0279783
hsa-miR-490-3p	82.6	0.0901	0.0279783
hsa-miR-548c-3p	82.6	0.0838	0.0279783
hsa-miR-5096	82.6	0.0512	0.0279783
hsa-miR-548ar-3p	82.6	0.0666	0.0279783
hsa-miR-513a-3p	82.6	0.186	0.0279783
hsa-miR-3620-3p	82.7	0.108	0.0349686
hsa-miR-595	82.7	0.0298	0.0349686
hsa-miR-4310	82.8	0.169	0.0419589
hsa-miR-4747-3p	82.8	0.0814	0.0419589
hsa-miR-302c-3p	82.8	0.187	0.0419589
hsa-miR-4762-3p	82.8	0.083	0.0419589
hsa-miR-1273d	82.9	0.0573	0.0489492
hsa-miR-4634	82.9	0.0777	0.0489492
hsa-miR-6507-5p	82.9	0.0396	0.0489492
hsa-miR-758-3p	82.9	0.236	0.0489492
hsa-miR-548al	83	0.0771	0.0559396
hsa-miR-4769-5p	83	0.0673	0.0559396
hsa-miR-6127	83	0.0824	0.0559396
hsa-miR-16-5p	83	0.219	0.0559396
hsa-miR-3607-3p	83	0.112	0.0559396
hsa-miR-1290	83.1	0.181	0.0629299
hsa-miR-4455	83.1	0.079	0.0629299
hsa-miR-5580-5p	83.1	0.0298	0.0629299
hsa-miR-5684	83.1	0.134	0.0629299
hsa-miR-5681b	83.1	0.163	0.0629299
hsa-miR-129-1-3p	83.1	0.112	0.0629299
hsa-miR-4802-3p	83.1	0.0636	0.0629299
hsa-miR-371b-5p	83.1	0.0753	0.0629299
hsa-miR-938	83.1	0.11	0.0629299
hsa-miR-4480	83.2	0.0772	0.0699202
hsa-miR-548aj-3p	83.2	0.136	0.0699202
hsa-miR-6074	83.2	0.157	0.0699202
hsa-miR-3117-3p	83.3	0.0984	0.0769105
hsa-miR-4714-5p	83.3	0.0792	0.0769105
hsa-miR-6165	83.3	0.052	0.0769105
hsa-miR-548a-5p	83.3	0.181	0.0769105
hsa-miR-4315	83.4	0.119	0.0839008
hsa-miR-4694-5p	83.4	0.0629	0.0839008
hsa-miR-6081	83.4	0.178	0.0839008
hsa-miR-200a-5p	83.4	0.109	0.0839008
hsa-miR-4503	83.4	0.0691	0.0839008
hsa-miR-4755-5p	83.4	0.211	0.0839008
hsa-miR-941	83.4	0.0803	0.0839008
hsa-miR-676-5p	83.5	0.171	0.0908911
hsa-miR-1178-5p	83.5	0.0329	0.0908911
hsa-miR-4659b-5p	83.5	0.109	0.0908911
hsa-miR-4716-5p	83.5	0.286	0.0908911
hsa-miR-4776-3p	83.5	0.0879	0.0908911
hsa-miR-513c-3p	83.6	0.047	0.0978814
hsa-miR-3689e	83.6	0.083	0.0978814
hsa-miR-296-5p	83.6	0.0298	0.0978814
hsa-miR-6504-5p	83.6	0.106	0.0978814
hsa-miR-493-3p	83.6	0.0627	0.0978814
hsa-miR-4659a-5p	83.6	0.125	0.0978814
hsa-miR-4723-3p	83.6	0.083	0.0978814
hsa-miR-767-3p	83.6	0.0658	0.0978814
hsa-miR-539-3p	83.7	0.0395	0.104872
hsa-miR-3664-3p	83.7	0.0506	0.104872
hsa-miR-135b-5p	83.7	0.19	0.104872
hsa-miR-3126-3p	83.7	0.0464	0.104872
hsa-miR-4693-5p	83.8	0.0315	0.111862
hsa-miR-892c-5p	83.8	0.043	0.111862
hsa-miR-4705	83.8	0.0917	0.111862
hsa-miR-181d	83.8	0.0557	0.111862
hsa-miR-4311	83.9	0.0918	0.118852
hsa-miR-132-3p	83.9	0.297	0.118852
hsa-miR-30c-2-3p	83.9	0.119	0.118852
hsa-miR-4804-3p	83.9	0.129	0.118852
hsa-miR-5739	83.9	0.0748	0.118852
hsa-miR-2277-5p	84	0.171	0.125843
hsa-miR-550b-2-5p	84	0.119	0.125843
hsa-miR-4638-5p	84	0.0771	0.125843
hsa-miR-4716-3p	84	0.148	0.125843
hsa-miR-664b-3p	84	0.344	0.125843
hsa-miR-30d-3p	84	0.226	0.125843
hsa-miR-5705	84	0.164	0.125843
hsa-miR-1912	84.1	0.134	0.132833
hsa-miR-1238-5p	84.1	0.22	0.132833
hsa-miR-30e-5p	84.1	0.0554	0.132833
hsa-miR-493-5p	84.1	0.128	0.132833
hsa-miR-1322	84.2	0.357	0.139823
hsa-miR-3612	84.2	0.118	0.139823
hsa-miR-4482-5p	84.2	0.246	0.139823
hsa-miR-4678	84.2	0.124	0.139823
hsa-miR-10a-3p	84.2	0.0471	0.139823
hsa-miR-4509	84.2	0.119	0.139823
hsa-miR-4712-5p	84.2	0.0666	0.139823
hsa-miR-26b-5p	84.3	0.191	0.146814
hsa-miR-4445-5p	84.3	0.109	0.146814
hsa-miR-4462	84.3	0.133	0.146814
hsa-miR-3973	84.3	0.0838	0.146814
hsa-miR-4785	84.3	0.0791	0.146814
hsa-miR-129-2-3p	84.3	0.206	0.146814
hsa-miR-302e	84.4	0.0984	0.153804
hsa-miR-3938	84.4	0.125	0.153804
hsa-miR-4799-5p	84.4	0.0979	0.153804
hsa-miR-770-5p	84.4	0.109	0.153804
hsa-miR-548l	84.5	0.0371	0.160794
hsa-miR-1307-3p	84.5	0.0666	0.160794
hsa-miR-3649	84.5	0.222	0.160794
hsa-miR-4469	84.5	0.22	0.160794
hsa-miR-655	84.5	0.445	0.160794
hsa-miR-1184	84.6	0.0769	0.167785
hsa-miR-204-3p	84.6	0.0314	0.167785
hsa-miR-374a-5p	84.7	0.135	0.174775
hsa-miR-593-3p	84.7	0.094	0.174775
hsa-miR-3193	84.7	0.0674	0.174775
hsa-miR-6715b-3p	84.7	0.158	0.174775
hsa-miR-147b	84.7	0.151	0.174775
hsa-miR-1278	84.8	0.0688	0.181765
hsa-miR-3923	84.8	0.0446	0.181765
hsa-miR-4459	84.8	0.16	0.181765
hsa-miR-140-5p	84.8	0.0663	0.181765
hsa-miR-3156-3p	84.8	0.188	0.181765
hsa-miR-3667-5p	84.9	0.0808	0.188755
hsa-miR-4321	84.9	0.043	0.188755
hsa-miR-891a	84.9	0.153	0.188755
hsa-miR-4419b	84.9	0.0673	0.188755
hsa-miR-570-3p	84.9	0.0574	0.188755
hsa-miR-361-3p	84.9	0.214	0.188755
hsa-miR-873-5p	84.9	0.142	0.188755
hsa-miR-190b	84.9	0.235	0.188755
hsa-miR-4483	85	0.125	0.195746
hsa-miR-4732-3p	85	0.0687	0.195746
hsa-miR-4718	85	0.434	0.195746
hsa-miR-4653-3p	85	0.0748	0.195746
hsa-miR-662	85	0.0754	0.195746
hsa-miR-27b-5p	85	0.0329	0.195746
hsa-miR-23a-3p	85.1	0.0607	0.202736
hsa-miR-506-5p	85.1	0.0412	0.202736
hsa-miR-4477a	85.1	0.254	0.202736
hsa-miR-382-3p	85.2	0.0358	0.209726
hsa-miR-3940-5p	85.2	0.125	0.209726
hsa-miR-146a-5p	85.2	0.127	0.209726
hsa-miR-4684-3p	85.2	0.0838	0.209726
hsa-miR-4746-3p	85.2	0.287	0.209726
hsa-miR-675-3p	85.2	0.149	0.209726
hsa-miR-4502	85.2	0.207	0.209726
hsa-miR-6514-5p	85.2	0.0298	0.209726
hsa-miR-7-1-3p	85.2	0.0784	0.209726
hsa-miR-302f	85.3	0.195	0.216717
hsa-miR-548az-3p	85.3	0.0617	0.216717
hsa-miR-526b-3p	85.3	0.0732	0.216717
hsa-miR-548j	85.4	0.15	0.223707
hsa-miR-1469	85.4	0.172	0.223707
hsa-miR-3618	85.4	0.0419	0.223707
hsa-miR-3934-5p	85.4	0.204	0.223707
hsa-miR-378e	85.4	0.0989	0.223707
hsa-miR-4764-5p	85.4	0.181	0.223707
hsa-miR-6724-5p	85.4	0.148	0.223707
hsa-miR-624-5p	85.4	0.151	0.223707
hsa-miR-24-2-5p	85.4	0.244	0.223707
hsa-miR-4662a-3p	85.4	0.115	0.223707
hsa-miR-524-5p	85.4	0.124	0.223707
hsa-miR-596	85.4	0.0809	0.223707
hsa-miR-574-3p	85.4	0.272	0.223707
hsa-miR-584-5p	85.4	0.456	0.223707
hsa-miR-33a-5p	85.5	0.184	0.230697
hsa-miR-3678-5p	85.5	0.167	0.230697
hsa-miR-3606-3p	85.5	0.0418	0.230697
hsa-miR-548o-3p	85.5	0.149	0.230697
hsa-miR-548f	85.6	0.0619	0.237688
hsa-miR-133a	85.6	0.442	0.237688
hsa-miR-5586-5p	85.6	0.268	0.237688
hsa-miR-4652-3p	85.6	0.181	0.237688
hsa-miR-1321	85.7	0.21	0.244678
hsa-miR-2681-3p	85.7	0.0746	0.244678
hsa-miR-2681-5p	85.7	0.244	0.244678
hsa-miR-4662a-5p	85.7	0.0298	0.244678
hsa-miR-1249	85.8	0.158	0.251668
hsa-miR-1247-5p	85.8	0.186	0.251668
hsa-miR-128	85.8	0.14	0.251668
hsa-miR-hsa-let-7c	85.8	0.0731	0.251668
hsa-miR-553	85.8	0.17	0.251668
hsa-miR-4511	85.8	0.0666	0.251668
hsa-miR-4504	85.8	0.0951	0.251668
hsa-miR-505-5p	85.8	0.0427	0.251668
hsa-miR-3657	85.9	0.0477	0.258659
hsa-miR-1273e	85.9	0.0738	0.258659
hsa-miR-5193	85.9	0.0331	0.258659
hsa-miR-5001-3p	85.9	0.0573	0.258659
hsa-miR-5587-5p	85.9	0.331	0.258659
hsa-miR-539-5p	85.9	0.128	0.258659
hsa-miR-1236-3p	85.9	0.0718	0.258659
hsa-miR-3939	86	0.103	0.265649
hsa-miR-4260	86	0.0351	0.265649
hsa-miR-301a-5p	86	0.188	0.265649
hsa-miR-378d	86	0.0814	0.265649
hsa-miR-4530	86	0.204	0.265649
hsa-miR-33b-3p	86	0.0845	0.265649
hsa-miR-410	86	0.0961	0.265649
hsa-miR-515-3p	86	0.157	0.265649
hsa-miR-4635	86.1	0.133	0.272639
hsa-miR-4782-5p	86.1	0.0854	0.272639
hsa-miR-4280	86.1	0.0812	0.272639
hsa-miR-hsa-let-7d-3p	86.1	0.126	0.272639
hsa-miR-4312	86.2	0.104	0.27963
hsa-miR-144-3p	86.2	0.217	0.27963
hsa-miR-5687	86.2	0.335	0.27963
hsa-miR-6071	86.2	0.115	0.27963
hsa-miR-146b-5p	86.2	0.252	0.27963
hsa-miR-508-5p	86.2	0.152	0.27963
hsa-miR-4632-5p	86.3	0.182	0.28662
hsa-miR-5590-3p	86.3	0.303	0.28662
hsa-miR-6504-3p	86.3	0.198	0.28662
hsa-miR-548c-5p	86.3	0.153	0.28662
hsa-miR-3920	86.4	0.0506	0.29361
hsa-miR-514a-5p	86.4	0.214	0.29361
hsa-miR-206	86.4	0.113	0.29361
hsa-miR-614	86.4	0.135	0.29361
hsa-miR-296-3p	86.4	0.116	0.29361
hsa-miR-4269	86.5	0.102	0.3006
hsa-miR-4460	86.5	0.133	0.3006
hsa-miR-6070	86.5	0.157	0.3006
hsa-miR-3064-3p	86.5	0.265	0.3006
hsa-miR-520b	86.5	0.0351	0.3006
hsa-miR-21-3p	86.5	0.274	0.3006
hsa-miR-3117-5p	86.6	0.0443	0.307591
hsa-miR-545-3p	86.6	0.168	0.307591
hsa-miR-548x-3p	86.6	0.0777	0.307591
hsa-miR-4287	86.6	0.169	0.307591
hsa-miR-5703	86.6	0.23	0.307591
hsa-miR-4300	86.7	0.0794	0.314581
hsa-miR-302a-3p	86.7	0.195	0.314581
hsa-miR-372	86.7	0.141	0.314581
hsa-miR-4288	86.7	0.052	0.314581
hsa-miR-4760-5p	86.7	0.0988	0.314581
hsa-miR-3118	86.8	0.0938	0.321571
hsa-miR-3925-3p	86.8	0.0493	0.321571
hsa-miR-548aj-5p	86.8	0.0367	0.321571
hsa-miR-4534	86.8	0.0748	0.321571
hsa-miR-4690-3p	86.8	0.0494	0.321571
hsa-miR-1231	86.8	0.221	0.321571
hsa-miR-3125	86.8	0.175	0.321571
hsa-miR-548ae	86.8	0.0856	0.321571
hsa-miR-3155b	86.8	0.368	0.321571
hsa-miR-1252	86.9	0.293	0.328562
hsa-miR-4686	86.9	0.206	0.328562
hsa-miR-202-3p	86.9	0.214	0.328562
hsa-miR-205-3p	86.9	0.0464	0.328562
hsa-miR-4749-3p	86.9	0.181	0.328562
hsa-miR-4760-3p	86.9	0.164	0.328562
hsa-miR-642a-5p	86.9	0.432	0.328562
hsa-miR-3614-3p	87	0.222	0.335552
hsa-miR-5587-3p	87	0.397	0.335552
hsa-miR-4325	87.1	0.288	0.342542
hsa-miR-544b	87.1	0.0788	0.342542
hsa-miR-4284	87.1	0.201	0.342542
hsa-miR-4253	87.2	0.111	0.349533
hsa-miR-3975	87.2	0.107	0.349533
hsa-miR-4790-3p	87.2	0.11	0.349533
hsa-miR-1227-3p	87.2	0.0556	0.349533
hsa-miR-4463	87.3	0.086	0.356523
hsa-miR-5093	87.3	0.185	0.356523
hsa-miR-373-3p	87.3	0.104	0.356523
hsa-miR-519e-3p	87.3	0.225	0.356523
hsa-miR-339-3p	87.3	0.0835	0.356523
hsa-miR-3177-3p	87.4	0.121	0.363513
hsa-miR-4304	87.4	0.147	0.363513
hsa-miR-4421	87.4	0.0884	0.363513
hsa-miR-4474-5p	87.4	0.146	0.363513
hsa-miR-4722-5p	87.4	0.134	0.363513
hsa-miR-4781-3p	87.4	0.051	0.363513
hsa-miR-6125	87.4	0.104	0.363513
hsa-miR-191-3p	87.4	0.083	0.363513
hsa-miR-3692-3p	87.4	0.172	0.363513
hsa-miR-4506	87.4	0.0976	0.363513
hsa-miR-1225-3p	87.4	0.0498	0.363513
hsa-miR-301b	87.4	0.17	0.363513
hsa-miR-31-5p	87.5	0.0814	0.370504
hsa-miR-1204	87.5	0.0876	0.370504
hsa-miR-495-5p	87.5	0.152	0.370504
hsa-miR-5691	87.5	0.218	0.370504
hsa-miR-6082	87.5	0.153	0.370504
hsa-miR-33b-5p	87.5	0.0802	0.370504
hsa-miR-423-3p	87.5	0.598	0.370504
hsa-miR-3685	87.5	0.0658	0.370504
hsa-miR-3689a-5p	87.5	0.0748	0.370504
hsa-miR-6512-5p	87.5	0.207	0.370504
hsa-miR-10b-5p	87.6	0.215	0.377494
hsa-miR-3660	87.6	0.0366	0.377494
hsa-miR-3648	87.6	0.199	0.377494
hsa-miR-4423-5p	87.6	0.0506	0.377494
hsa-miR-3691-3p	87.6	0.219	0.377494
hsa-miR-548ak	87.6	0.0953	0.377494
hsa-miR-4699-5p	87.6	0.119	0.377494
hsa-miR-6072	87.6	0.0771	0.377494
hsa-miR-100-3p	87.6	0.0298	0.377494
hsa-miR-3682-3p	87.6	0.38	0.377494
hsa-miR-521	87.6	0.0465	0.377494
hsa-miR-548am-3p	87.7	0.151	0.384484
hsa-miR-4778-5p	87.7	0.0507	0.384484
hsa-miR-3121-5p	87.7	0.328	0.384484
hsa-miR-501-5p	87.7	0.0418	0.384484
hsa-miR-96-3p	87.8	0.159	0.391475
hsa-miR-4709-5p	87.8	0.258	0.391475
hsa-miR-4524b-5p	87.8	0.217	0.391475
hsa-miR-619	87.9	0.182	0.398465
hsa-miR-hsa-let-7a-2-3p	87.9	0.0963	0.398465
hsa-miR-559	87.9	0.215	0.398465
hsa-miR-423-5p	87.9	0.0679	0.398465
hsa-miR-98-5p	88	0.0561	0.405455
hsa-miR-1972	88	0.195	0.405455
hsa-miR-3613-3p	88	0.0298	0.405455
hsa-miR-4662b	88	0.24	0.405455
hsa-miR-4766-3p	88	0.201	0.405455
hsa-miR-6506-3p	88	0.036	0.405455
hsa-miR-6087	88	0.247	0.405455
hsa-miR-346	88	0.615	0.405455
hsa-miR-3133	88	0.143	0.405455
hsa-miR-548d-5p	88	0.235	0.405455
hsa-miR-4486	88.1	0.048	0.412445
hsa-miR-548ai	88.1	0.0979	0.412445
hsa-miR-6507-3p	88.1	0.0298	0.412445
hsa-miR-510	88.1	0.167	0.412445
hsa-miR-488-5p	88.1	0.384	0.412445
hsa-miR-20b-5p	88.1	0.0753	0.412445
hsa-miR-6716-3p	88.1	0.121	0.412445
hsa-miR-4327	88.2	0.136	0.419436
hsa-miR-376c-5p	88.2	0.143	0.419436
hsa-miR-4422	88.2	0.218	0.419436
hsa-miR-3927-5p	88.2	0.357	0.419436
hsa-miR-4645-5p	88.2	0.142	0.419436
hsa-miR-6505-3p	88.2	0.0726	0.419436
hsa-miR-6073	88.2	0.302	0.419436
hsa-miR-7-2-3p	88.2	0.273	0.419436
hsa-miR-454-5p	88.2	0.378	0.419436
hsa-miR-4639-5p	88.3	0.0828	0.426426
hsa-miR-3162-3p	88.3	0.137	0.426426
hsa-miR-5692b	88.3	0.126	0.426426
hsa-miR-3672	88.4	0.219	0.433416
hsa-miR-3148	88.4	0.246	0.433416
hsa-miR-4771	88.4	0.205	0.433416
hsa-miR-6508-3p	88.4	0.0418	0.433416
hsa-miR-3173-5p	88.4	0.0607	0.433416
hsa-miR-3198	88.4	0.223	0.433416
hsa-miR-4691-3p	88.5	0.124	0.440407
hsa-miR-4724-3p	88.5	0.4	0.440407
hsa-miR-202-5p	88.5	0.165	0.440407
hsa-miR-337-3p	88.5	0.51	0.440407
hsa-miR-660-5p	88.5	0.346	0.440407
hsa-miR-1245a	88.6	0.0542	0.447397
hsa-miR-365a-3p	88.6	0.206	0.447397
hsa-miR-589-5p	88.6	0.209	0.447397
hsa-miR-4799-3p	88.6	0.0541	0.447397
hsa-miR-5047	88.6	0.311	0.447397
hsa-miR-517b-3p	88.6	0.121	0.447397
hsa-miR-2909	88.7	0.211	0.454387
hsa-miR-4294	88.7	0.292	0.454387
hsa-miR-660-3p	88.7	0.323	0.454387
hsa-miR-98-3p	88.7	0.342	0.454387
hsa-miR-4445-3p	88.7	0.199	0.454387
hsa-miR-4729	88.7	0.178	0.454387
hsa-miR-4737	88.7	0.199	0.454387
hsa-miR-3529-3p	88.7	0.232	0.454387
hsa-miR-30a-5p	88.8	0.115	0.461378
hsa-miR-1911-3p	88.8	0.315	0.461378
hsa-miR-3669	88.8	0.195	0.461378
hsa-miR-3622b-3p	88.8	0.237	0.461378
hsa-miR-4491	88.8	0.161	0.461378
hsa-miR-4698	88.8	0.207	0.461378
hsa-miR-4775	88.8	0.0627	0.461378
hsa-miR-4784	88.8	0.103	0.461378
hsa-miR-222-3p	88.8	0.268	0.461378
hsa-miR-3200-5p	88.8	0.0429	0.461378
hsa-miR-4709-3p	88.8	0.233	0.461378
hsa-miR-4676-3p	88.9	0.047	0.468368
hsa-miR-6502-3p	88.9	0.149	0.468368
hsa-miR-548t-3p	88.9	0.104	0.468368
hsa-miR-1263	88.9	0.135	0.468368
hsa-miR-3620-5p	88.9	0.0635	0.468368
hsa-miR-613	88.9	0.234	0.468368
hsa-miR-592	88.9	0.367	0.468368
hsa-miR-195-3p	88.9	0.218	0.468368
hsa-miR-101-3p	89	0.184	0.475358
hsa-miR-1914-5p	89	0.358	0.475358
hsa-miR-5003-5p	89	0.235	0.475358
hsa-miR-324-3p	89	0.759	0.475358
hsa-miR-3610	89	0.134	0.475358
hsa-miR-1284	89.1	0.444	0.482349
hsa-miR-323b-5p	89.1	0.0835	0.482349
hsa-miR-4482-3p	89.1	0.421	0.482349
hsa-miR-5695	89.1	0.345	0.482349
hsa-miR-556-3p	89.1	0.205	0.482349
hsa-miR-4539	89.2	0.0549	0.489339
hsa-miR-4636	89.2	0.0666	0.489339
hsa-miR-200c-3p	89.2	0.129	0.489339
hsa-miR-3591-5p	89.2	0.122	0.489339
hsa-miR-3140-5p	89.2	0.225	0.489339
hsa-miR-424-5p	89.2	0.0573	0.489339
hsa-miR-325	89.2	0.167	0.489339
hsa-miR-129-5p	89.3	0.223	0.496329
hsa-miR-320d	89.3	0.22	0.496329
hsa-miR-3675-3p	89.3	0.204	0.496329
hsa-miR-3145-3p	89.3	0.288	0.496329
hsa-miR-4526	89.3	0.171	0.496329
hsa-miR-548ap-3p	89.3	0.155	0.496329
hsa-miR-3150a-5p	89.3	0.118	0.496329
hsa-miR-624-3p	89.3	0.0983	0.496329
hsa-miR-4513	89.3	0.107	0.496329
hsa-miR-4755-3p	89.3	0.0567	0.496329
hsa-miR-548p	89.4	0.357	0.50332
hsa-miR-378i	89.4	0.332	0.50332
hsa-miR-4745-5p	89.4	0.17	0.50332
hsa-miR-548as-3p	89.4	0.432	0.50332
hsa-miR-hsa-let-7f-5p	89.4	0.225	0.50332
hsa-miR-3944-5p	89.5	0.242	0.51031
hsa-miR-3136-3p	89.5	0.167	0.51031
hsa-miR-1538	89.6	0.319	0.5173
hsa-miR-3617-5p	89.6	0.123	0.5173
hsa-miR-4739	89.6	0.0809	0.5173
hsa-miR-181c-3p	89.6	0.318	0.5173
hsa-miR-345-5p	89.6	0.123	0.5173
hsa-miR-586	89.6	0.0298	0.5173
hsa-miR-6090	89.7	0.0666	0.52429
hsa-miR-217	89.7	0.0432	0.52429
hsa-miR-495-3p	89.7	0.209	0.52429
hsa-miR-103a-2-5p	89.7	0.197	0.52429
hsa-miR-5701	89.7	0.0598	0.52429
hsa-miR-4313	89.8	0.368	0.531281
hsa-miR-31-3p	89.8	0.211	0.531281
hsa-miR-484	89.8	0.051	0.531281
hsa-miR-512-3p	89.8	0.123	0.531281
hsa-miR-4703-3p	89.9	0.0442	0.538271
hsa-miR-4687-5p	89.9	0.167	0.538271
hsa-miR-5002-3p	89.9	0.164	0.538271
hsa-miR-21-5p	90	0.208	0.545261
hsa-miR-374c-5p	90	0.212	0.545261
hsa-miR-4638-3p	90	0.245	0.545261
hsa-miR-4670-5p	90	0.337	0.545261
hsa-miR-5591-3p	90	0.169	0.545261
hsa-miR-3129-3p	90	0.317	0.545261
hsa-miR-3688-3p	90	0.11	0.545261
hsa-miR-3131	90	0.123	0.545261
hsa-miR-517a-3p	90	0.19	0.545261
hsa-miR-20b-3p	90	0.152	0.545261
hsa-miR-30d-5p	90.1	0.256	0.552252
hsa-miR-3941	90.1	0.0799	0.552252
hsa-miR-181b-3p	90.1	0.242	0.552252
hsa-miR-22-5p	90.1	0.357	0.552252
hsa-miR-3119	90.2	0.303	0.559242
hsa-miR-3689f	90.2	0.238	0.559242
hsa-miR-4646-3p	90.2	0.241	0.559242
hsa-miR-5004-5p	90.2	0.0506	0.559242
hsa-miR-1236-5p	90.2	0.346	0.559242
hsa-miR-6515-3p	90.2	0.162	0.559242
hsa-miR-4473	90.3	0.202	0.566232
hsa-miR-3978	90.3	0.047	0.566232
hsa-miR-125a-5p	90.3	0.298	0.566232
hsa-miR-548au-5p	90.3	0.0674	0.566232
hsa-miR-1539	90.4	0.303	0.573223
hsa-miR-1276	90.4	0.313	0.573223
hsa-miR-4789-5p	90.4	0.304	0.573223
hsa-miR-4801	90.4	0.0627	0.573223
hsa-miR-1282	90.5	0.0928	0.580213
hsa-miR-1279	90.5	0.382	0.580213
hsa-miR-5000-3p	90.5	0.169	0.580213
hsa-miR-548ao-3p	90.5	0.0953	0.580213
hsa-miR-4508	90.5	0.192	0.580213
hsa-miR-3679-5p	90.6	0.0834	0.587203
hsa-miR-4261	90.6	0.135	0.587203
hsa-miR-4420	90.6	0.0961	0.587203
hsa-miR-4676-5p	90.6	0.391	0.587203
hsa-miR-6513-3p	90.6	0.0502	0.587203
hsa-miR-5700	90.6	0.22	0.587203
hsa-miR-4726-5p	90.7	0.0598	0.594194
hsa-miR-4790-5p	90.7	0.207	0.594194
hsa-miR-4766-5p	90.7	0.274	0.594194
hsa-miR-5003-3p	90.7	0.173	0.594194
hsa-miR-6513-5p	90.7	0.0754	0.594194
hsa-miR-676-3p	90.8	0.141	0.601184
hsa-miR-939-3p	90.8	0.235	0.601184
hsa-miR-642b-5p	90.8	0.412	0.601184
hsa-miR-3074-5p	90.8	0.236	0.601184
hsa-miR-4286	90.8	0.26	0.601184
hsa-miR-371b-3p	90.8	0.0375	0.601184
hsa-miR-664a-5p	90.9	0.211	0.608174
hsa-miR-3169	90.9	0.036	0.608174
hsa-miR-4301	90.9	0.0916	0.608174
hsa-miR-4644	90.9	0.0374	0.608174
hsa-miR-4738-3p	90.9	0.505	0.608174
hsa-miR-622	90.9	0.164	0.608174
hsa-miR-606	90.9	0.182	0.608174
hsa-miR-10a-5p	91	0.488	0.615165
hsa-miR-4798-3p	91	0.247	0.615165
hsa-miR-6722-3p	91	0.272	0.615165
hsa-miR-517c-3p	91	0.0652	0.615165
hsa-miR-920	91	0.0699	0.615165
hsa-miR-2053	91.1	0.317	0.622155
hsa-miR-4478	91.1	0.174	0.622155
hsa-miR-4719	91.1	0.418	0.622155
hsa-miR-4772-3p	91.1	0.302	0.622155
hsa-miR-369-5p	91.1	0.135	0.622155
hsa-miR-194-5p	91.2	0.192	0.629145
hsa-miR-4773	91.2	0.0588	0.629145
hsa-miR-6129	91.2	0.155	0.629145
hsa-miR-3157-3p	91.2	0.46	0.629145
hsa-miR-4293	91.3	0.0699	0.636135
hsa-miR-29c-3p	91.3	0.407	0.636135
hsa-miR-34a-5p	91.4	0.343	0.643126
hsa-miR-2861	91.4	0.295	0.643126
hsa-miR-609	91.4	0.538	0.643126
hsa-miR-4769-3p	91.5	0.232	0.650116
hsa-miR-548av-5p	91.5	0.164	0.650116
hsa-miR-hsa-let-7e-5p	91.5	0.389	0.650116
hsa-miR-302b-5p	91.5	0.221	0.650116
hsa-miR-520g	91.5	0.0777	0.650116
hsa-miR-99b-5p	91.6	0.297	0.657106
hsa-miR-6076	91.6	0.141	0.657106
hsa-miR-4274	91.6	0.288	0.657106
hsa-miR-3927-3p	91.7	0.329	0.664097
hsa-miR-4779	91.7	0.441	0.664097
hsa-miR-378j	91.7	0.229	0.664097
hsa-miR-192-3p	91.7	0.219	0.664097
hsa-miR-338-5p	91.7	0.303	0.664097
hsa-miR-1827	91.8	0.445	0.671087
hsa-miR-3656	91.8	0.264	0.671087
hsa-miR-642a-3p	91.8	0.297	0.671087
hsa-miR-5694	91.8	0.444	0.671087
hsa-miR-371a-3p	91.8	0.117	0.671087
hsa-miR-548ar-5p	91.8	0.284	0.671087
hsa-miR-561-3p	91.8	0.621	0.671087
hsa-miR-1908	91.9	0.361	0.678077
hsa-miR-4255	91.9	0.477	0.678077
hsa-miR-142-5p	91.9	0.315	0.678077
hsa-miR-342-3p	91.9	0.287	0.678077
hsa-miR-3130-3p	91.9	0.291	0.678077
hsa-miR-548o-5p	92	0.459	0.685068
hsa-miR-4477b	92	0.18	0.685068
hsa-miR-4735-3p	92	0.5	0.685068
hsa-miR-219-5p	92	0.288	0.685068
hsa-miR-924	92	0.406	0.685068
hsa-miR-4472	92.1	0.451	0.692058
hsa-miR-4781-5p	92.1	0.346	0.692058
hsa-miR-3145-5p	92.1	0.161	0.692058
hsa-miR-4774-5p	92.2	0.181	0.699048
hsa-miR-6078	92.2	0.0676	0.699048
hsa-miR-4536-3p	92.2	0.181	0.699048
hsa-miR-4466	92.3	0.383	0.706039
hsa-miR-106b-5p	92.3	0.0726	0.706039
hsa-miR-4740-3p	92.3	0.0298	0.706039
hsa-miR-451b	92.3	0.359	0.706039
hsa-miR-602	92.3	0.204	0.706039
hsa-miR-1470	92.4	0.187	0.713029
hsa-miR-3659	92.4	0.38	0.713029
hsa-miR-5007-3p	92.4	0.0953	0.713029
hsa-miR-5698	92.4	0.346	0.713029
hsa-miR-4535	92.5	0.401	0.720019
hsa-miR-4803	92.5	0.195	0.720019
hsa-miR-4464	92.6	0.186	0.727009
hsa-miR-4637	92.6	0.0746	0.727009
hsa-miR-4696	92.6	0.235	0.727009
hsa-miR-627	92.6	0.357	0.727009
hsa-miR-5707	92.6	0.183	0.727009
hsa-miR-4307	92.7	0.258	0.734
hsa-miR-3960	92.7	0.235	0.734
hsa-miR-4707-5p	92.7	0.0753	0.734
hsa-miR-29a-3p	92.8	0.446	0.74099
hsa-miR-4742-3p	92.8	0.242	0.74099
hsa-miR-4796-5p	92.8	0.207	0.74099
hsa-miR-4750-3p	92.8	0.0298	0.74099
hsa-miR-6128	92.8	0.337	0.74099
hsa-miR-548ao-5p	92.8	0.385	0.74099
hsa-miR-499a-5p	92.8	0.133	0.74099
hsa-miR-4738-5p	92.9	0.0648	0.74798
hsa-miR-4797-3p	92.9	0.0674	0.74798
hsa-miR-5686	92.9	0.298	0.74798
hsa-miR-218-5p	92.9	0.264	0.74798
hsa-miR-3124-3p	92.9	0.398	0.74798
hsa-miR-3606-5p	92.9	0.0506	0.74798
hsa-miR-3691-5p	92.9	0.359	0.74798
hsa-miR-93-5p	93	0.188	0.754971
hsa-miR-2113	93	0.598	0.754971
hsa-miR-4786-5p	93	0.225	0.754971
hsa-miR-5011-5p	93	0.253	0.754971
hsa-miR-300	93	0.101	0.754971
hsa-miR-4264	93	0.451	0.754971
hsa-miR-5006-3p	93.1	0.0541	0.761961
hsa-miR-4282	93.1	0.342	0.761961
hsa-miR-5692a	93.2	0.505	0.768951
hsa-miR-4285	93.2	0.171	0.768951
hsa-miR-199b-3p	93.2	0.048	0.768951
hsa-miR-4714-3p	93.3	0.107	0.775942
hsa-miR-520f	93.3	0.389	0.775942
hsa-miR-3176	93.4	0.229	0.782932
hsa-miR-4317	93.4	0.291	0.782932
hsa-miR-4427	93.4	0.069	0.782932
hsa-miR-4796-3p	93.4	0.218	0.782932
hsa-miR-133b	93.4	0.271	0.782932
hsa-miR-4757-3p	93.4	0.359	0.782932
hsa-miR-498	93.4	0.274	0.782932
hsa-miR-1909-5p	93.5	0.413	0.789922
hsa-miR-519d	93.5	0.0419	0.789922
hsa-miR-3122	93.6	0.439	0.796913
hsa-miR-4521	93.6	0.546	0.796913
hsa-miR-4795-3p	93.6	0.412	0.796913
hsa-miR-4436b-5p	93.6	0.305	0.796913
hsa-miR-568	93.6	0.583	0.796913
hsa-miR-7-5p	93.7	0.528	0.803903
hsa-miR-3676-3p	93.7	0.357	0.803903
hsa-miR-150-5p	93.7	0.181	0.803903
hsa-miR-200a-3p	93.7	0.555	0.803903
hsa-miR-5192	93.7	0.341	0.803903
hsa-miR-5706	93.7	0.528	0.803903
hsa-miR-581	93.7	0.0298	0.803903
hsa-miR-4309	93.8	0.445	0.810893
hsa-miR-211-5p	93.8	0.603	0.810893
hsa-miR-hsa-let-7a-5p	93.8	0.699	0.810893
hsa-miR-373-5p	93.8	0.0636	0.810893
hsa-miR-1229-3p	93.8	0.153	0.810893
hsa-miR-1197	93.9	0.486	0.817884
hsa-miR-3654	93.9	0.118	0.817884
hsa-miR-761	93.9	0.0432	0.817884
hsa-miR-3130-5p	93.9	0.0748	0.817884
hsa-miR-5089-5p	94	0.557	0.824874
hsa-miR-210	94	0.521	0.824874
hsa-miR-hsa-let-7i-3p	94	0.195	0.824874
hsa-miR-6512-3p	94	0.226	0.824874
hsa-miR-203a	94.1	0.229	0.831864
hsa-miR-126-5p	94.1	0.0792	0.831864
hsa-miR-196b-3p	94.1	0.451	0.831864
hsa-miR-548as-5p	94.1	0.0873	0.831864
hsa-miR-1255b-5p	94.2	0.439	0.838854
hsa-miR-5693	94.2	0.291	0.838854
hsa-miR-3201	94.2	0.39	0.838854
hsa-miR-3655	94.3	0.138	0.845845
hsa-miR-548ac	94.3	0.162	0.845845
hsa-miR-4791	94.3	0.315	0.845845
hsa-miR-221-3p	94.3	0.434	0.845845
hsa-miR-492	94.3	0.457	0.845845
hsa-miR-711	94.3	0.201	0.845845
hsa-miR-548g-5p	94.3	0.0699	0.845845
hsa-miR-6510-3p	94.3	0.412	0.845845
hsa-miR-762	94.4	0.421	0.852835
hsa-miR-365b-3p	94.4	0.451	0.852835
hsa-miR-618	94.4	0.502	0.852835
hsa-miR-3692-5p	94.4	0.332	0.852835
hsa-miR-520c-3p	94.4	0.419	0.852835
hsa-miR-664a-3p	94.5	0.688	0.859825
hsa-miR-548z	94.5	0.559	0.859825
hsa-miR-4267	94.5	0.324	0.859825
hsa-miR-2467-3p	94.5	0.418	0.859825
hsa-miR-4667-5p	94.5	0.303	0.859825
hsa-miR-3177-5p	94.5	0.0635	0.859825
hsa-miR-4426	94.6	0.343	0.866816
hsa-miR-186-5p	94.6	0.146	0.866816
hsa-miR-4727-3p	94.6	0.343	0.866816
hsa-miR-5090	94.6	0.235	0.866816
hsa-miR-5688	94.6	0.083	0.866816
hsa-miR-6131	94.6	0.334	0.866816
hsa-miR-3127-3p	94.6	0.633	0.866816
hsa-miR-610	94.6	0.818	0.866816
hsa-miR-16-1-3p	94.6	0.446	0.866816
hsa-miR-1265	94.7	0.291	0.873806
hsa-miR-4256	94.8	0.682	0.880796
hsa-miR-4776-5p	94.8	0.135	0.880796
hsa-miR-6502-5p	94.8	0.374	0.880796
hsa-miR-3128	94.8	0.473	0.880796
hsa-miR-548aq-3p	94.8	0.39	0.880796
hsa-miR-1246	94.9	0.38	0.887787
hsa-miR-4778-3p	94.9	0.37	0.887787
hsa-miR-508-3p	94.9	0.493	0.887787
hsa-miR-6133	95	0.297	0.894777
hsa-miR-548m	95	0.501	0.894777
hsa-miR-4251	95.1	0.289	0.901767
hsa-miR-4302	95.1	0.536	0.901767
hsa-miR-4429	95.1	0.206	0.901767
hsa-miR-4802-5p	95.1	0.348	0.901767
hsa-miR-6509-3p	95.2	0.393	0.908758
hsa-miR-1257	95.2	0.533	0.908758
hsa-miR-577	95.2	0.372	0.908758
hsa-miR-2277-3p	95.3	0.27	0.915748
hsa-miR-2278	95.3	0.474	0.915748
hsa-miR-3184-3p	95.3	0.576	0.915748
hsa-miR-425-3p	95.3	0.475	0.915748
hsa-miR-583	95.3	0.708	0.915748
hsa-miR-651	95.3	0.636	0.915748
hsa-miR-3153	95.4	0.743	0.922738
hsa-miR-4432	95.4	0.0452	0.922738
hsa-miR-5583-5p	95.4	0.824	0.922738
hsa-miR-659-3p	95.4	0.577	0.922738
hsa-miR-4751	95.5	0.512	0.929729
hsa-miR-18b-5p	95.5	0.176	0.929729
hsa-miR-607	95.5	0.264	0.929729
hsa-miR-3171	95.6	0.414	0.936719
hsa-miR-4481	95.6	0.522	0.936719
hsa-miR-3646	95.7	0.0828	0.943709
hsa-miR-4770	95.7	0.359	0.943709
hsa-miR-545-5p	95.7	0.424	0.943709
hsa-miR-16-2-3p	95.7	0.431	0.943709
hsa-miR-1537	95.8	0.657	0.950699
hsa-miR-23c	95.8	0.565	0.950699
hsa-miR-548v	95.8	0.702	0.950699
hsa-miR-933	95.8	0.353	0.950699
hsa-miR-1468	95.9	0.521	0.95769
hsa-miR-3921	95.9	0.555	0.95769
hsa-miR-224-3p	95.9	0.32	0.95769
hsa-miR-4684-5p	96	0.506	0.96468
hsa-miR-17-3p	96	0.205	0.96468
hsa-miR-611	96	0.804	0.96468
hsa-miR-4640-3p	96.1	0.634	0.97167
hsa-miR-4641	96.1	0.62	0.97167
hsa-miR-4496	96.1	0.556	0.97167
hsa-miR-548aq-5p	96.1	0.443	0.97167
hsa-miR-30c-5p	96.2	0.707	0.978661
hsa-miR-17-5p	96.2	0.0918	0.978661
hsa-miR-218-2-3p	96.2	0.594	0.978661
hsa-miR-5699	96.2	0.485	0.978661
hsa-miR-572	96.2	0.705	0.978661
hsa-miR-548i	96.4	0.824	0.992641
hsa-miR-3670	96.4	0.705	0.992641
hsa-miR-3121-3p	96.4	0.486	0.992641
hsa-miR-4703-5p	96.4	0.228	0.992641
hsa-miR-4747-5p	96.4	0.429	0.992641
hsa-miR-4795-5p	96.4	0.492	0.992641
hsa-miR-1228-5p	96.4	0.568	0.992641
hsa-miR-4281	96.4	0.663	0.992641
hsa-miR-1225-5p	96.4	0.506	0.992641
hsa-miR-759	96.5	0.543	0.999632
hsa-miR-548am-5p	96.5	0.643	0.999632
hsa-miR-3668	96.6	0.588	1.00662
hsa-miR-5582-3p	96.6	0.854	1.00662
hsa-miR-6723-5p	96.6	0.532	1.00662
hsa-miR-5692c	96.7	0.507	1.01361
hsa-miR-548ax	96.7	0.671	1.01361
hsa-miR-4793-3p	96.8	0.262	1.0206
hsa-miR-4685-5p	96.8	0.515	1.0206
hsa-miR-494	96.8	0.776	1.0206
hsa-miR-548av-3p	96.9	0.374	1.02759
hsa-miR-23a-5p	96.9	0.426	1.02759
hsa-miR-520h	96.9	0.228	1.02759
hsa-miR-3667-3p	97	0.451	1.03458
hsa-miR-3929	97	0.492	1.03458
hsa-miR-371a-5p	97	0.631	1.03458
hsa-miR-1268b	97.1	0.646	1.04157
hsa-miR-4667-3p	97.1	0.227	1.04157
hsa-miR-5011-3p	97.1	0.475	1.04157
hsa-miR-6506-5p	97.1	0.535	1.04157
hsa-miR-4653-5p	97.1	0.709	1.04157
hsa-miR-4762-5p	97.2	0.528	1.04856
hsa-miR-522-3p	97.2	0.439	1.04856
hsa-miR-2467-5p	97.3	0.511	1.05555
hsa-miR-5583-3p	97.3	0.8	1.05555
hsa-miR-589-3p	97.3	0.747	1.05555
hsa-miR-3622a-3p	97.4	0.791	1.06254
hsa-miR-323b-3p	97.4	0.807	1.06254
hsa-miR-4752	97.4	0.826	1.06254
hsa-miR-4787-5p	97.4	0.77	1.06254
hsa-miR-5007-5p	97.4	0.559	1.06254
hsa-miR-148a-5p	97.4	0.727	1.06254
hsa-miR-1277-3p	97.5	0.758	1.06953
hsa-miR-212-3p	97.5	0.793	1.06953
hsa-miR-3683	97.5	0.603	1.06953
hsa-miR-516a-5p	97.5	0.575	1.06953
hsa-miR-29b-3p	97.6	0.14	1.07653
hsa-miR-3680-5p	97.6	0.594	1.07653
hsa-miR-5088	97.6	0.745	1.07653
hsa-miR-1261	97.6	0.616	1.07653
hsa-miR-384	97.7	0.562	1.08352
hsa-miR-4666a-3p	97.8	0.784	1.09051
hsa-miR-548b-3p	97.8	0.708	1.09051
hsa-miR-186-3p	97.8	0.858	1.09051
hsa-miR-3908	97.9	0.0729	1.0975
hsa-miR-4732-5p	97.9	0.309	1.0975
hsa-miR-4727-5p	97.9	0.73	1.0975
hsa-miR-4666b	97.9	0.729	1.0975
hsa-miR-1228-3p	97.9	0.863	1.0975
hsa-miR-146b-3p	97.9	0.571	1.0975
hsa-miR-4741	98	0.878	1.10449
hsa-miR-4798-5p	98	0.642	1.10449
hsa-miR-6124	98	0.485	1.10449
hsa-miR-4746-5p	98.1	0.719	1.11148
hsa-miR-4743-3p	98.1	0.861	1.11148
hsa-miR-548aw	98.1	0.752	1.11148
hsa-miR-6503-5p	98.1	0.81	1.11148
hsa-miR-3690	98.1	0.721	1.11148
hsa-miR-1305	98.2	0.902	1.11847
hsa-miR-1914-3p	98.2	0.722	1.11847
hsa-miR-1273c	98.2	0.876	1.11847
hsa-miR-182-3p	98.3	0.67	1.12546
hsa-miR-5580-3p	98.3	0.867	1.12546
hsa-miR-323a-3p	98.3	0.848	1.12546
hsa-miR-183-5p	98.4	0.745	1.13245
hsa-miR-3680-3p	98.4	0.827	1.13245
hsa-miR-4793-5p	98.4	0.81	1.13245
hsa-miR-103a-3p	98.5	0.867	1.13944
hsa-miR-4794	98.5	0.824	1.13944
hsa-miR-338-3p	98.5	0.358	1.13944
hsa-miR-3675-5p	98.6	0.742	1.14643
hsa-miR-3161	98.6	0.725	1.14643
hsa-miR-4788	98.6	0.862	1.14643
hsa-miR-4272	98.6	0.763	1.14643
hsa-miR-516b-3p	98.6	0.543	1.14643
hsa-miR-106a-5p	98.7	0.854	1.15342
hsa-miR-3945	98.7	0.887	1.15342
hsa-miR-570-5p	98.7	0.818	1.15342
hsa-miR-5690	98.7	0.832	1.15342
hsa-miR-548ay-5p	98.7	0.709	1.15342
hsa-miR-2115-5p	98.7	0.756	1.15342
hsa-miR-4680-3p	98.8	0.808	1.16041
hsa-miR-486-5p	98.8	0.913	1.16041
hsa-miR-1260a	98.8	0.863	1.16041
hsa-miR-5682	98.9	0.783	1.1674
hsa-miR-4273	98.9	0.794	1.1674
hsa-miR-580	98.9	0.935	1.1674
hsa-miR-514b-5p	99	0.827	1.17439
hsa-miR-4319	99	0.827	1.17439
hsa-miR-548ad	99	0.759	1.17439
hsa-miR-4777-3p	99	0.741	1.17439
hsa-miR-5685	99	0.588	1.17439
hsa-miR-3679-3p	99.1	0.68	1.18138
hsa-miR-4495	99.1	0.913	1.18138
hsa-miR-4744	99.1	0.793	1.18138
hsa-miR-5089-3p	99.1	0.242	1.18138
hsa-miR-5697	99.2	0.939	1.18837
hsa-miR-519a-3p	99.2	0.937	1.18837
hsa-miR-1251	99.3	0.879	1.19536
hsa-miR-4268	99.3	0.919	1.19536
hsa-miR-4257	99.3	0.943	1.19536
hsa-miR-4424	99.3	0.872	1.19536
hsa-miR-4685-3p	99.3	0.878	1.19536
hsa-miR-3120-5p	99.3	0.931	1.19536
hsa-miR-4787-3p	99.4	0.808	1.20235
hsa-miR-4789-3p	99.4	0.933	1.20235
hsa-miR-3663-5p	99.5	0.965	1.20934
hsa-miR-216a-5p	99.5	0.863	1.20934
hsa-miR-550a-5p	99.5	0.434	1.20934
hsa-miR-3686	99.5	0.76	1.20934
hsa-miR-4694-3p	99.6	0.0666	1.21633
hsa-miR-1234-3p	99.6	0.973	1.21633
hsa-miR-3658	99.7	0.976	1.22332
hsa-miR-4724-5p	99.7	0.986	1.22332
hsa-miR-4764-3p	99.7	0.955	1.22332
hsa-miR-802	99.7	0.986	1.22332
hsa-miR-4742-5p	99.8	0.976	1.23031
hsa-miR-582-3p	99.8	0.983	1.23031
hsa-miR-198	100	0.256	1.24429
hsa-miR-26a-5p	100	0.986	1.24429
hsa-miR-1297	100	0.998	1.24429
hsa-miR-1911-5p	100	0.288	1.24429
hsa-miR-3671	100	0.132	1.24429
hsa-miR-3662	100	0.393	1.24429
hsa-miR-3678-3p	100	0.444	1.24429
hsa-miR-3180-5p	100	0.393	1.24429
hsa-miR-3074-3p	100	0.962	1.24429
hsa-miR-3159	100	0.986	1.24429
hsa-miR-548x-3p	100	0.998	1.24429
hsa-miR-3976	100	0.12	1.24429
hsa-miR-4540	100	0.978	1.24429
hsa-miR-3977	100	0.997	1.24429
hsa-miR-4753-5p	100	0.169	1.24429
hsa-miR-4731-3p	100	0.697	1.24429
hsa-miR-5194	100	0.109	1.24429
hsa-miR-4743-5p	100	0.256	1.24429
hsa-miR-4680-5p	100	0.301	1.24429
hsa-miR-5009-3p	100	0.528	1.24429
hsa-miR-3189-5p	100	0.987	1.24429
hsa-miR-3187-5p	100	0.999	1.24429
hsa-miR-367-3p	100	0.497	1.24429
hsa-miR-514a-3p	100	0.989	1.24429
hsa-miR-548b-5p	100	0.502	1.24429
hsa-miR-92b-5p	100	0.958	1.24429
hsa-miR-449b-3p	100	0.326	1.24429
hsa-miR-1237-3p	100	0.965	1.24429
hsa-miR-1264	100	0.996	1.24429
hsa-miR-429	100	0.986	1.24429
hsa-miR-382-5p	100	0.998	1.24429
hsa-miR-3129-5p	100	1	1.24429
hsa-miR-4499	100	0.173	1.24429
hsa-miR-499b-5p	100	0.998	1.24429
hsa-miR-517-5p	100	0.228	1.24429
hsa-miR-576-5p	100	0.446	1.24429
hsa-miR-550a-3p	100	0.528	1.24429
hsa-miR-548a-3p	100	0.986	1.24429
hsa-miR-671-5p	100	0.564	1.24429
hsa-miR-143-5p	100	0.556	1.24429
hsa-miR-204-5p	101	0.235	1.3142
hsa-miR-139-5p	101	0.379	1.3142
hsa-miR-107	101	0.64	1.3142
hsa-miR-100-5p	101	0.863	1.3142
hsa-miR-1825	101	0.0485	1.3142
hsa-miR-103b	101	0.924	1.3142
hsa-miR-3664-5p	101	0.763	1.3142
hsa-miR-3681-5p	101	0.835	1.3142
hsa-miR-3943	101	0.809	1.3142
hsa-miR-3178	101	0.105	1.3142
hsa-miR-3174	101	0.283	1.3142
hsa-miR-3167	101	0.449	1.3142
hsa-miR-4323	101	0.335	1.3142
hsa-miR-2355-3p	101	0.768	1.3142
hsa-miR-4254	101	0.92	1.3142
hsa-miR-3934-3p	101	0.326	1.3142
hsa-miR-4431	101	0.454	1.3142
hsa-miR-4465	101	0.913	1.3142
hsa-miR-136-5p	101	0.0769	1.3142
hsa-miR-302a-5p	101	0.247	1.3142
hsa-miR-2964a-5p	101	0.942	1.3142
hsa-miR-1245b-5p	101	0.453	1.3142
hsa-miR-4639-3p	101	0.385	1.3142
hsa-miR-4649-3p	101	0.451	1.3142
hsa-miR-5586-3p	101	0.832	1.3142
hsa-miR-5680	101	0.876	1.3142
hsa-miR-5683	101	0.917	1.3142
hsa-miR-5579-3p	101	0.947	1.3142
hsa-miR-6080	101	0.935	1.3142
hsa-miR-485-3p	101	0.698	1.3142
hsa-miR-590-3p	101	0.902	1.3142
hsa-miR-513c-5p	101	0.442	1.3142
hsa-miR-548g-3p	101	0.506	1.3142
hsa-miR-412	101	0.913	1.3142
hsa-miR-4277	101	0.198	1.3142
hsa-miR-519b-3p	101	0.69	1.3142
hsa-miR-520a-3p	101	0.952	1.3142
hsa-miR-575	101	0.802	1.3142
hsa-miR-599	101	0.976	1.3142
hsa-miR-19a-5p	101	0.183	1.3142
hsa-miR-656	101	0.379	1.3142
hsa-miR-302d-5p	101	0.188	1.3142
hsa-miR-105-5p	102	0.0984	1.3841
hsa-miR-32-5p	102	0.425	1.3841
hsa-miR-1913	102	0.705	1.3841
hsa-miR-320d	102	0.856	1.3841
hsa-miR-3674	102	0.347	1.3841
hsa-miR-3653	102	0.63	1.3841
hsa-miR-670	102	0.336	1.3841
hsa-miR-642b-3p	102	0.521	1.3841
hsa-miR-3123	102	0.554	1.3841
hsa-miR-3166	102	0.646	1.3841
hsa-miR-3183	102	0.8	1.3841
hsa-miR-4252	102	0.286	1.3841
hsa-miR-4320	102	0.346	1.3841
hsa-miR-4263	102	0.586	1.3841
hsa-miR-4326	102	0.643	1.3841
hsa-miR-376a-2-5p	102	0.521	1.3841
hsa-miR-378d	102	0.166	1.3841
hsa-miR-548ab	102	0.814	1.3841
hsa-miR-4490	102	0.863	1.3841
hsa-miR-23b-3p	102	0.577	1.3841
hsa-miR-130a-3p	102	0.745	1.3841
hsa-miR-4699-3p	102	0.486	1.3841
hsa-miR-4733-3p	102	0.633	1.3841
hsa-miR-4735-5p	102	0.672	1.3841
hsa-miR-4748	102	0.678	1.3841
hsa-miR-4783-5p	102	0.508	1.3841
hsa-miR-4782-3p	102	0.657	1.3841
hsa-miR-5002-5p	102	0.181	1.3841
hsa-miR-4999-3p	102	0.236	1.3841
hsa-miR-5009-5p	102	0.832	1.3841
hsa-miR-5191	102	0.854	1.3841
hsa-miR-6499-3p	102	0.614	1.3841
hsa-miR-3158-5p	102	0.572	1.3841
hsa-miR-3152-5p	102	0.587	1.3841
hsa-miR-3160-5p	102	0.639	1.3841
hsa-miR-6719-3p	102	0.662	1.3841
hsa-miR-302d-3p	102	0.492	1.3841
hsa-miR-455-5p	102	0.565	1.3841
hsa-miR-299-5p	102	0.589	1.3841
hsa-miR-363-3p	102	0.697	1.3841
hsa-miR-99a-3p	102	0.568	1.3841
hsa-miR-516a-3p	102	0.535	1.3841
hsa-miR-1233-3p	102	0.681	1.3841
hsa-miR-548n	102	0.818	1.3841
hsa-miR-339-5p	102	0.475	1.3841
hsa-miR-148b-3p	102	0.485	1.3841
hsa-miR-335-5p	102	0.705	1.3841
hsa-miR-550a-3-5p	102	0.452	1.3841
hsa-miR-5702	102	0.497	1.3841
hsa-miR-513a-5p	102	0.393	1.3841
hsa-miR-519c-3p	102	0.527	1.3841
hsa-miR-603	102	0.799	1.3841
hsa-miR-99a-5p	103	0.308	1.454
hsa-miR-181c-5p	103	0.314	1.454
hsa-miR-197-3p	103	0.576	1.454
hsa-miR-148a-3p	103	0.666	1.454
hsa-miR-1915-3p	103	0.177	1.454
hsa-miR-2276	103	0.444	1.454
hsa-miR-3663-3p	103	0.571	1.454
hsa-miR-3942-5p	103	0.295	1.454
hsa-miR-548y	103	0.4	1.454
hsa-miR-3168	103	0.268	1.454
hsa-miR-3065-3p	103	0.566	1.454
hsa-miR-3163	103	0.572	1.454
hsa-miR-1260b	103	0.709	1.454
hsa-miR-548w	103	0.753	1.454
hsa-miR-4324	103	0.291	1.454
hsa-miR-4308	103	0.705	1.454
hsa-miR-503-3p	103	0.252	1.454
hsa-miR-345-3p	103	0.614	1.454
hsa-miR-4417	103	0.462	1.454
hsa-miR-4494	103	0.36	1.454
hsa-miR-154-5p	103	0.242	1.454
hsa-miR-190a	103	0.343	1.454
hsa-miR-154-3p	103	0.428	1.454
hsa-miR-3591-3p	103	0.451	1.454
hsa-miR-4783-3p	103	0.241	1.454
hsa-miR-1245b-3p	103	0.645	1.454
hsa-miR-4999-5p	103	0.337	1.454
hsa-miR-4758-3p	103	0.359	1.454
hsa-miR-4632-3p	103	0.407	1.454
hsa-miR-5589-3p	103	0.505	1.454
hsa-miR-5696	103	0.673	1.454
hsa-miR-5590-5p	103	0.853	1.454
hsa-miR-6509-5p	103	0.351	1.454
hsa-miR-548az-5p	103	0.761	1.454
hsa-miR-6508-5p	103	0.769	1.454
hsa-miR-548x-5p	103	0.075	1.454
hsa-miR-205-5p	103	0.733	1.454
hsa-miR-181a-3p	103	0.77	1.454
hsa-miR-4275	103	0.754	1.454
hsa-miR-499b-3p	103	0.0409	1.454
hsa-miR-5704	103	0.713	1.454
hsa-miR-520d-5p	103	0.492	1.454
hsa-miR-582-5p	103	0.52	1.454
hsa-miR-29a-5p	103	0.515	1.454
hsa-miR-199a-3p	104	0.12	1.52391
hsa-miR-25-3p	104	0.229	1.52391
hsa-miR-1973	104	0.521	1.52391
hsa-miR-3115	104	0.323	1.52391
hsa-miR-4671-3p	104	0.168	1.52391
[truncated: 50 more rows]

## Sheet: Supplementary Table 2
Supplementary Table 2. Selected tumour-suppressive miRNA (adjusted p-value < 0.05 and Z-score < −2 ).
miRNA mature name	% Proliferation	Adj. p-value	Z-score	Locus
hsa-miR-892b	33.7	0.0298	-3.39028	Xq27.3
hsa-miR-654-5p	34	0.0494	-3.36931	14q32.31
hsa-miR-885-3p	34.9	0.0298	-3.3064	3p25.3
hsa-miR-193a-3p	35.1	0.0338	-3.29242	17q11.2
hsa-miR-323a-5p	36.2	0.0286	-3.21553	14q32.31
hsa-miR-661	36.5	0.0434	-3.19456	8q24.3
hsa-miR-491-3p	39.6	0.0402	-2.97786	9p21-2
hsa-miR-193b-5p	40.3	0.0298	-2.92892	16p13.12
hsa-miR-380-5p	40.6	0.0298	-2.90795	14q32.31
hsa-miR-3150a-3p	40.7	0.0493	-2.90096	8q22.1
hsa-miR-744-5p	40.8	0.0298	-2.89397	17p12
hsa-miR-326	40.9	0.036	-2.88698	11q13.4
hsa-miR-665	41.2	0.0401	-2.86601	14q32.2
hsa-miR-185-3p	44	0.0359	-2.67028	22q11.21
hsa-miR-34b-5p	44.8	0.0377	-2.61436	11q23.1
hsa-miR-138-2-3p	44.9	0.0298	-2.60737	16q13
hsa-miR-4440	45.4	0.0298	-2.57242	2q37.3
hsa-miR-450b-3p	45.4	0.0298	-2.57242	Xq26.3
hsa-miR-1180	45.6	0.036	-2.55844	17p11.2
hsa-miR-3140-3p	46	0.036	-2.53048	4q31.3
hsa-miR-4291	46	0.0401	-2.53048	9q22.31
hsa-miR-30b-3p	47.1	0.0239	-2.45358	6q24.22
hsa-miR-541-3p	47.1	0.0493	-2.45358	14q32.31
hsa-miR-483-5p	47.4	0.0339	-2.43261	11p15.5
hsa-miR-4292	47.6	0.0298	-2.41863	9q34.3
hsa-miR-124-3p	47.6	0.0377	-2.41863	8p23.1
hsa-miR-1207-5p	47.7	0.0377	-2.41164	8q24.21
hsa-miR-193b-3p	48.2	0.0298	-2.37669	16p13.12
hsa-miR-221-5p	48.2	0.0331	-2.37669	Xp11.3
hsa-miR-3913-3p	48.3	0.0447	-2.3697	12q15
hsa-miR-5095	48.4	0.0401	-2.36271	1p32.3
hsa-miR-891b	48.7	0.0382	-2.34174	Xq27.3
hsa-miR-1275	48.8	0.0298	-2.33475	6p21.31
hsa-miR-299-3p	49	0.0377	-2.32077	14q32.31
hsa-miR-149-3p	49.3	0.0298	-2.2998	2q37.3
hsa-miR-132-5p	49.3	0.0457	-2.2998	17p13.3
hsa-miR-509-3-5p	49.4	0.0298	-2.29281	Xq27.3
hsa-miR-3677-3p	49.7	0.0298	-2.27183	16p13.3
hsa-miR-876-3p	49.8	0.0117	-2.26484	9p21.1
hsa-miR-940	49.8	0.0339	-2.26484	16p13.3
hsa-miR-4655-5p	50.2	0.036	-2.23688	7p22.3
hsa-miR-555	50.5	0.0477	-2.21591	1q22
hsa-miR-342-5p	50.9	0.0338	-2.18795	14q32.2
hsa-miR-3181	51	0.0239	-2.18096	16q12.1
hsa-miR-3154	51.2	0.0469	-2.16698	9q34.11
hsa-miR-5585-3p	52.2	0.0298	-2.09708	1p35.2
hsa-miR-708-5p	52.2	0.0401	-2.09708	11q14.1
hsa-miR-3135a	52.4	0.0485	-2.0831	3p24.3
hsa-miR-4664-3p	52.9	0.043	-2.04814	8q24.3
hsa-miR-4289	53	0.0331	-2.04115	9q22.1
hsa-miR-135a-3p	53.1	0.0358	-2.03416	12q23.1; 3p21.2
hsa-miR-522-5p	53.5	0.0374	-2.0062	19q13.42

## Sheet: Supplementary Table 4
Supplementary Table 4. Predicted target genes of miR-323a-5p by five different prediction tools.
miR-323a-5p
ID	DIANAmT	miRanda	miRDB	miRWalk	Targetscan	SUM
MSL3L1	Yes	Yes	Yes	Yes	Yes	5
KLF12	Yes	Yes	Yes	Yes	Yes	5
SLAMF6	Yes	Yes	Yes	Yes	Yes	5
SLC25A26	Yes	Yes	Yes	Yes	Yes	5
SEZ6	Yes	Yes	Yes	Yes	Yes	5
CREBBP	Yes	Yes	Yes	Yes	Yes	5
C1orf74	Yes	Yes	Yes	Yes	Yes	5
SLC16A14	Yes	Yes	Yes	Yes	Yes	5
DDB1	Yes	Yes	Yes	Yes	Yes	5
ZBTB9	Yes	Yes	Yes	Yes	Yes	5
CLASP2	Yes	Yes	Yes	Yes	Yes	5
NUP160	Yes	Yes	Yes	Yes	Yes	5
TRAM1	Yes	Yes	Yes	Yes	Yes	5
SKIV2L2	Yes	Yes	Yes	Yes	Yes	5
FYB	Yes	Yes	Yes	Yes	Yes	5
GABRA4	Yes	Yes	Yes	Yes	Yes	5
GORASP2	Yes	Yes	Yes	Yes	Yes	5
C10orf12	Yes	Yes	Yes	Yes	Yes	5
PTPN18	Yes	Yes	Yes	Yes	Yes	5
EIF2C1	Yes	Yes	Yes	Yes	Yes	5
CACNG4	Yes	Yes	Yes	Yes	Yes	5
AFF4	Yes	Yes	Yes	Yes	Yes	5
LSM3	Yes	Yes	Yes	Yes	Yes	5
FRAG1	Yes	Yes	Yes	Yes	Yes	5
GPM6B	Yes	Yes	Yes	Yes	Yes	5
TREML4	Yes	Yes	Yes	Yes	Yes	5
SLC6A16	Yes	Yes	Yes	Yes	Yes	5
UCRC	Yes	Yes	Yes	Yes	Yes	5
SENP1	Yes	Yes	Yes	Yes	Yes	5
UBE2K	Yes	Yes	Yes	Yes	Yes	5
KRT79	Yes	Yes	Yes	Yes	Yes	5
FAM101B	Yes	Yes	Yes	Yes	Yes	5
KCNMA1	Yes	Yes	Yes	Yes	Yes	5
ST8SIA3	Yes	Yes	Yes	Yes	Yes	5
PDE6H	Yes	Yes	Yes	Yes	Yes	5
PGM5	Yes	Yes	Yes	Yes	Yes	5
RHOF	Yes	Yes	Yes	Yes	Yes	5
TULP4	Yes	Yes	Yes	Yes	Yes	5
PLEKHH1	Yes	Yes	Yes	Yes	Yes	5
KLHL8	Yes	Yes	Yes	Yes	Yes	5
RBAK	Yes	Yes	Yes	Yes	Yes	5
SHOX2	Yes	Yes	Yes	Yes	Yes	5
C1orf176	Yes	Yes	Yes	Yes	Yes	5
SURF6	Yes	Yes	Yes	Yes	Yes	5
ZNF354A	Yes	Yes	Yes	Yes	Yes	5
TGM2	Yes	Yes	Yes	Yes	Yes	5
UQCRC1	Yes	Yes	Yes	Yes	Yes	5
C6orf134	Yes	Yes	Yes	Yes	Yes	5
C1orf21	Yes	Yes	Yes	Yes	Yes	5
VANGL1	Yes	Yes	Yes	Yes	Yes	5
MKI67IP	Yes	Yes	Yes	Yes	Yes	5
DGKD	Yes	Yes	Yes	Yes	Yes	5
RNMT	Yes	Yes	Yes	Yes	Yes	5
DPM1	Yes	Yes	Yes	Yes	Yes	5
C1orf201	Yes	Yes	Yes	Yes	Yes	5
MED26	Yes	Yes	Yes	Yes	Yes	5
RHOBTB1	Yes	Yes	Yes	Yes	Yes	5
HDAC5	Yes	Yes	No	Yes	Yes	4
BCL2L11	Yes	Yes	No	Yes	Yes	4
FRAT1	Yes	Yes	No	Yes	Yes	4
CHAF1A	Yes	Yes	No	Yes	Yes	4
CTDSP2	Yes	Yes	No	Yes	Yes	4
ARL4C	Yes	Yes	No	Yes	Yes	4
WASF2	Yes	Yes	No	Yes	Yes	4
ADAM10	Yes	Yes	No	Yes	Yes	4
NME6	Yes	Yes	No	Yes	Yes	4
EIF1	Yes	Yes	No	Yes	Yes	4
CDK6	Yes	No	Yes	Yes	Yes	4
CTDSPL	Yes	Yes	No	Yes	Yes	4
COQ7	Yes	Yes	No	Yes	Yes	4
WDR68	Yes	Yes	No	Yes	Yes	4
CDKN1A	Yes	Yes	No	Yes	Yes	4
NMUR1	Yes	Yes	No	Yes	Yes	4
SEMA3A	Yes	Yes	No	Yes	Yes	4
BTN2A2	Yes	Yes	No	Yes	Yes	4
CORO2B	Yes	Yes	No	Yes	Yes	4
ADARB1	Yes	Yes	No	Yes	Yes	4
SPON1	Yes	Yes	No	Yes	Yes	4
CEBPG	Yes	Yes	No	Yes	Yes	4
SLC34A2	Yes	Yes	No	Yes	Yes	4
MXD4	Yes	Yes	No	Yes	Yes	4
TGOLN2	Yes	Yes	No	Yes	Yes	4
EXOC5	Yes	Yes	No	Yes	Yes	4
CUGBP2	Yes	Yes	No	Yes	Yes	4
CUGBP2	Yes	Yes	No	Yes	Yes	4
ADCY1	Yes	Yes	No	Yes	Yes	4
NFAT5	Yes	Yes	No	Yes	Yes	4
GRAP	Yes	Yes	No	Yes	Yes	4
POP4	Yes	Yes	No	Yes	Yes	4
CPLX1	Yes	Yes	No	Yes	Yes	4
ZNF275	Yes	Yes	No	Yes	Yes	4
TSPAN9	Yes	Yes	No	Yes	Yes	4
BLCAP	Yes	Yes	No	Yes	Yes	4
TMED10	Yes	Yes	No	Yes	Yes	4
LILRB5	Yes	Yes	No	Yes	Yes	4
TMED1	Yes	Yes	No	Yes	Yes	4
RAB31	Yes	Yes	No	Yes	Yes	4
CHD1	Yes	Yes	No	Yes	Yes	4
CIT	Yes	Yes	No	Yes	Yes	4
FOXN3	Yes	Yes	No	Yes	Yes	4
BTN2A1	Yes	Yes	No	Yes	Yes	4
PTPRT	Yes	Yes	No	Yes	Yes	4
CAPN11	Yes	Yes	No	Yes	Yes	4
CDC42EP1	Yes	Yes	No	Yes	Yes	4
ERLIN2	Yes	Yes	No	Yes	Yes	4
AKAP13	Yes	Yes	No	Yes	Yes	4
CHML	Yes	Yes	No	Yes	Yes	4
PRRT2	Yes	Yes	No	Yes	Yes	4
CMTM7	Yes	Yes	No	Yes	Yes	4
BTBD14B	Yes	Yes	No	Yes	Yes	4
SLC46A1	Yes	Yes	No	Yes	Yes	4
TMEM106A	Yes	Yes	No	Yes	Yes	4
GABARAP	Yes	Yes	No	Yes	Yes	4
CYP2U1	Yes	Yes	No	Yes	Yes	4
SLC22A9	Yes	Yes	No	Yes	Yes	4
RHPN1	Yes	Yes	No	Yes	Yes	4
OSBPL5	Yes	Yes	No	Yes	Yes	4
SLC26A9	Yes	Yes	No	Yes	Yes	4
GBP4	Yes	Yes	No	Yes	Yes	4
LYSMD3	Yes	Yes	No	Yes	Yes	4
FOXP4	Yes	Yes	No	Yes	Yes	4
HSPA12B	Yes	Yes	No	Yes	Yes	4
WDR17	Yes	Yes	No	Yes	Yes	4
TMC2	Yes	Yes	No	Yes	Yes	4
CLCN5	Yes	Yes	No	Yes	Yes	4
DPH4	Yes	Yes	No	Yes	Yes	4
C12orf59	Yes	Yes	No	Yes	Yes	4
KRT74	Yes	Yes	No	Yes	Yes	4
C13orf16	Yes	Yes	No	Yes	Yes	4
SOCS4	Yes	Yes	No	Yes	Yes	4
CCR5	Yes	Yes	No	Yes	Yes	4
C15orf27	Yes	Yes	No	Yes	Yes	4
NIPA1	Yes	Yes	No	Yes	Yes	4
WHDC1	Yes	Yes	No	Yes	Yes	4
CCBP2	Yes	Yes	No	Yes	Yes	4
WFIKKN2	Yes	Yes	No	Yes	Yes	4
SEZ6	Yes	Yes	No	Yes	Yes	4
ZFP3	Yes	Yes	No	Yes	Yes	4
CNGA3	Yes	Yes	No	Yes	Yes	4
PUSL1	Yes	Yes	No	Yes	Yes	4
CNR1	Yes	Yes	No	Yes	Yes	4
TEDDM1	Yes	Yes	No	Yes	Yes	4
C1orf162	Yes	Yes	No	Yes	Yes	4
TATDN3	Yes	Yes	No	Yes	Yes	4
VSTM2L	Yes	Yes	No	Yes	Yes	4
ICA1L	Yes	Yes	No	Yes	Yes	4
KLF6	No	Yes	Yes	Yes	Yes	4
SPATA18	Yes	Yes	No	Yes	Yes	4
CMBL	Yes	Yes	No	Yes	Yes	4
UBLCP1	Yes	Yes	No	Yes	Yes	4
CLDN3	Yes	Yes	No	Yes	Yes	4
CPM	Yes	Yes	No	Yes	Yes	4
C9orf85	Yes	Yes	No	Yes	Yes	4
CREBL2	Yes	Yes	No	Yes	Yes	4
FAM123B	Yes	Yes	No	Yes	Yes	4
CRHR1	Yes	Yes	No	Yes	Yes	4
CRP	Yes	Yes	No	Yes	Yes	4
CRX	Yes	Yes	No	Yes	Yes	4
GATA5	Yes	Yes	No	Yes	Yes	4
C20orf70	Yes	Yes	No	Yes	Yes	4
RIMS4	Yes	Yes	No	Yes	Yes	4
SMCR8	Yes	Yes	No	Yes	Yes	4
CRY2	Yes	Yes	No	Yes	Yes	4
SIRPA	Yes	Yes	No	Yes	Yes	4
VTI1A	Yes	Yes	No	Yes	Yes	4
XRRA1	Yes	Yes	No	Yes	Yes	4
FAM81A	Yes	Yes	No	Yes	Yes	4
VCAN	Yes	Yes	No	Yes	Yes	4
CMTM4	Yes	Yes	No	Yes	Yes	4
CMTM4	Yes	Yes	No	Yes	Yes	4
GSG1L	Yes	Yes	No	Yes	Yes	4
MGAT5B	Yes	Yes	No	Yes	Yes	4
TOM1L2	Yes	Yes	No	Yes	Yes	4
C17orf77	Yes	Yes	No	Yes	Yes	4
CD300LG	Yes	Yes	No	Yes	Yes	4
CST2	Yes	Yes	No	Yes	Yes	4
TMC8	Yes	Yes	No	Yes	Yes	4
CST5	Yes	Yes	No	Yes	Yes	4
CBLN2	Yes	Yes	No	Yes	Yes	4
ZNF417	Yes	Yes	No	Yes	Yes	4
CAPN12	Yes	Yes	No	Yes	Yes	4
SYT6	Yes	Yes	No	Yes	Yes	4
C1orf150	Yes	Yes	No	Yes	Yes	4
ZNF362	Yes	Yes	No	Yes	Yes	4
CTNS	Yes	Yes	No	Yes	Yes	4
COMMD7	Yes	Yes	No	Yes	Yes	4
SMYD1	Yes	Yes	No	Yes	Yes	4
FBXO41	Yes	Yes	No	Yes	Yes	4
GPR155	Yes	Yes	No	Yes	Yes	4
PPM1L	Yes	Yes	No	Yes	Yes	4
CCDC80	Yes	Yes	No	Yes	Yes	4
C9orf19	Yes	Yes	No	Yes	Yes	4
PAQR3	Yes	Yes	No	Yes	Yes	4
PLEKHG4B	Yes	Yes	No	Yes	Yes	4
RNF145	Yes	Yes	No	Yes	Yes	4
CYLD	Yes	Yes	No	Yes	Yes	4
CYLD	Yes	No	Yes	Yes	Yes	4
AMZ1	Yes	Yes	No	Yes	Yes	4
CYP2C18	Yes	Yes	No	Yes	Yes	4
VPS13B	Yes	Yes	No	Yes	Yes	4
CYP8B1	Yes	Yes	No	Yes	Yes	4
DAP	Yes	Yes	No	Yes	Yes	4
FAM134C	Yes	Yes	No	Yes	Yes	4
RHBDL3	Yes	Yes	No	Yes	Yes	4
DBT	Yes	Yes	No	Yes	Yes	4
ACE	Yes	Yes	No	Yes	Yes	4
IL28RA	Yes	Yes	No	Yes	Yes	4
SPRR4	Yes	Yes	No	Yes	Yes	4
LONRF2	Yes	Yes	No	Yes	Yes	4
PRICKLE2	Yes	Yes	No	Yes	Yes	4
MIER3	Yes	Yes	No	Yes	Yes	4
COMMD6	Yes	Yes	No	Yes	Yes	4
ASXL1	Yes	Yes	No	Yes	Yes	4
DLX4	Yes	Yes	No	Yes	Yes	4
DOCK3	Yes	Yes	No	Yes	Yes	4
DPYSL2	Yes	Yes	No	Yes	Yes	4
DSC3	Yes	Yes	No	Yes	Yes	4
DSC3	Yes	Yes	No	Yes	Yes	4
DUSP3	Yes	Yes	No	Yes	Yes	4
DUT	Yes	Yes	No	Yes	Yes	4
DVL1	Yes	Yes	No	Yes	Yes	4
E2F2	Yes	Yes	No	Yes	Yes	4
EGR4	Yes	Yes	No	Yes	Yes	4
ELAVL3	Yes	Yes	No	Yes	Yes	4
ABCA2	Yes	Yes	No	Yes	Yes	4
SLC5A9	Yes	Yes	No	Yes	Yes	4
APOBEC3F	Yes	Yes	No	Yes	Yes	4
SPRED2	Yes	Yes	No	Yes	Yes	4
EMP1	Yes	Yes	No	Yes	Yes	4
TMEM192	Yes	Yes	No	Yes	Yes	4
ENO2	Yes	Yes	No	Yes	Yes	4
SLC25A43	Yes	Yes	No	Yes	Yes	4
HIPK1	Yes	Yes	No	Yes	Yes	4
FAM123C	Yes	Yes	No	Yes	Yes	4
ABCA3	Yes	Yes	No	Yes	Yes	4
ALAD	Yes	Yes	No	Yes	Yes	4
ETS2	Yes	Yes	No	Yes	Yes	4
ETV6	Yes	Yes	No	Yes	Yes	4
EYA1	Yes	Yes	No	Yes	Yes	4
EZH1	Yes	Yes	No	Yes	Yes	4
FANCE	Yes	Yes	No	Yes	Yes	4
SAMD9L	Yes	Yes	No	Yes	Yes	4
MED19	Yes	Yes	No	Yes	Yes	4
TYSND1	Yes	Yes	No	Yes	Yes	4
TYSND1	Yes	Yes	No	Yes	Yes	4
RTKN2	Yes	Yes	No	Yes	Yes	4
HNRPA3	Yes	Yes	No	Yes	Yes	4
C6orf89	Yes	Yes	No	Yes	Yes	4
FOXK1	Yes	Yes	No	Yes	Yes	4
NAPEPLD	Yes	Yes	No	Yes	Yes	4
BZRPL1	Yes	Yes	No	Yes	Yes	4
TMEM130	Yes	Yes	No	Yes	Yes	4
FDX1	Yes	Yes	No	Yes	Yes	4
RHOBTB3	Yes	Yes	No	Yes	Yes	4
PLEKHA6	Yes	Yes	No	Yes	Yes	4
MON1B	Yes	Yes	No	Yes	Yes	4
FKBP4	Yes	Yes	No	Yes	Yes	4
DENND3	Yes	Yes	No	Yes	Yes	4
CARD8	Yes	Yes	No	Yes	Yes	4
EPN2	Yes	Yes	No	Yes	Yes	4
RAB18	Yes	Yes	No	Yes	Yes	4
ACIN1	Yes	Yes	No	Yes	Yes	4
ABCF1	Yes	Yes	No	Yes	Yes	4
WDFY3	Yes	Yes	No	Yes	Yes	4
GOLGA8A	Yes	Yes	No	Yes	Yes	4
MYO16	Yes	Yes	No	Yes	Yes	4
KIF21B	Yes	Yes	No	Yes	Yes	4
FNBP1	Yes	Yes	No	Yes	Yes	4
ZHX3	Yes	Yes	No	Yes	Yes	4
ENDOD1	Yes	Yes	No	Yes	Yes	4
ZNF609	Yes	Yes	No	Yes	Yes	4
ERC1	Yes	Yes	No	Yes	Yes	4
KIF1B	Yes	Yes	No	Yes	Yes	4
POGZ	Yes	Yes	No	Yes	Yes	4
SEPT6	Yes	Yes	No	Yes	Yes	4
SEPT6	Yes	Yes	No	Yes	Yes	4
MAPK8IP3	Yes	Yes	No	Yes	Yes	4
GPD1L	Yes	Yes	No	Yes	Yes	4
SEPT7	Yes	Yes	No	Yes	Yes	4
RGL1	Yes	Yes	No	Yes	Yes	4
RCOR1	Yes	Yes	No	Yes	Yes	4
GANAB	Yes	Yes	No	Yes	Yes	4
PMPCA	Yes	Yes	No	Yes	Yes	4
FLT4	Yes	Yes	No	Yes	Yes	4
CAMTA1	Yes	Yes	No	Yes	Yes	4
MCF2L	Yes	Yes	No	Yes	Yes	4
ZC3H7B	Yes	Yes	No	Yes	Yes	4
TSPYL4	Yes	Yes	No	Yes	Yes	4
CAMSAP1L1	Yes	Yes	No	Yes	Yes	4
WSCD1	Yes	Yes	No	Yes	Yes	4
DMXL2	Yes	Yes	No	Yes	Yes	4
USP22	Yes	Yes	No	Yes	Yes	4
CLASP1	Yes	Yes	No	Yes	Yes	4
KIAA1045	Yes	Yes	No	Yes	Yes	4
ZNF629	Yes	Yes	No	Yes	Yes	4
PSD3	Yes	Yes	No	Yes	Yes	4
KIAA0892	Yes	Yes	No	Yes	Yes	4
ATP13A2	Yes	Yes	No	Yes	Yes	4
CES3	Yes	Yes	No	Yes	Yes	4
CBX7	Yes	Yes	No	Yes	Yes	4
CENTB2	Yes	Yes	No	Yes	Yes	4
PIK3R5	Yes	Yes	No	Yes	Yes	4
PSD4	Yes	Yes	No	Yes	Yes	4
RASD2	Yes	Yes	No	Yes	Yes	4
ZNF346	Yes	Yes	No	Yes	Yes	4
DDAH1	Yes	Yes	No	Yes	Yes	4
PHLDA3	Yes	Yes	No	Yes	Yes	4
PRND	Yes	Yes	No	Yes	Yes	4
KCNE1L	Yes	Yes	No	Yes	Yes	4
KPNA6	Yes	Yes	No	Yes	Yes	4
NUP62	Yes	Yes	No	Yes	Yes	4
LDOC1	Yes	Yes	No	Yes	Yes	4
PLXNB2	Yes	Yes	No	Yes	Yes	4
GSPT2	Yes	Yes	No	Yes	Yes	4
C9orf5	Yes	Yes	No	Yes	Yes	4
OSBP2	Yes	Yes	No	Yes	Yes	4
MTCH1	Yes	Yes	No	Yes	Yes	4
MTCH2	Yes	Yes	No	Yes	Yes	4
FRAP1	Yes	Yes	No	Yes	Yes	4
ALPL	Yes	Yes	No	Yes	Yes	4
ALPP	Yes	Yes	No	Yes	Yes	4
FUT3	Yes	Yes	No	Yes	Yes	4
LYCAT	Yes	Yes	No	Yes	Yes	4
RNF169	Yes	Yes	No	Yes	Yes	4
GABRE	Yes	Yes	No	Yes	Yes	4
GABRG1	Yes	Yes	No	Yes	Yes	4
GABRR2	Yes	Yes	No	Yes	Yes	4
NGEF	Yes	Yes	No	Yes	Yes	4
TMEM184B	Yes	Yes	No	Yes	Yes	4
DKFZP564O0823	Yes	Yes	No	Yes	Yes	4
C3orf17	Yes	Yes	No	Yes	Yes	4
GALNT2	Yes	Yes	No	Yes	Yes	4
NSL1	Yes	Yes	No	Yes	Yes	4
NSL1	Yes	Yes	No	Yes	Yes	4
ULK3	Yes	Yes	No	Yes	Yes	4
CLIP3	Yes	Yes	No	Yes	Yes	4
ODZ4	Yes	Yes	No	Yes	Yes	4
NELF	Yes	Yes	No	Yes	Yes	4
LRP10	Yes	Yes	No	Yes	Yes	4
PRSS33	Yes	Yes	No	Yes	Yes	4
CNTNAP2	Yes	Yes	No	Yes	Yes	4
RAB11FIP5	Yes	Yes	No	Yes	Yes	4
ERC2	Yes	Yes	No	Yes	Yes	4
FAM127B	Yes	Yes	No	Yes	Yes	4
C1orf144	Yes	Yes	No	Yes	Yes	4
PHF19	Yes	Yes	No	Yes	Yes	4
FBXW2	Yes	Yes	No	Yes	Yes	4
OPTC	Yes	Yes	No	Yes	Yes	4
TSPAN17	Yes	Yes	No	Yes	Yes	4
TSPAN17	Yes	Yes	No	Yes	Yes	4
SLC13A4	Yes	Yes	No	Yes	Yes	4
AK5	Yes	Yes	No	Yes	Yes	4
MDGA1	Yes	Yes	No	Yes	Yes	4
GFER	Yes	Yes	No	Yes	Yes	4
D4S234E	Yes	Yes	No	Yes	Yes	4
VPS41	Yes	Yes	No	Yes	Yes	4
BRPF3	Yes	Yes	No	Yes	Yes	4
GLB1	Yes	Yes	No	Yes	Yes	4
PRPF19	Yes	Yes	No	Yes	Yes	4
GLRB	No	Yes	Yes	Yes	Yes	4
GNAL	Yes	Yes	No	Yes	Yes	4
GNGT2	Yes	Yes	No	Yes	Yes	4
GOLGA1	Yes	Yes	No	Yes	Yes	4
C10orf125	Yes	Yes	No	Yes	Yes	4
C10orf125	Yes	Yes	No	Yes	Yes	4
BCL9L	Yes	Yes	No	Yes	Yes	4
PGM2L1	Yes	Yes	No	Yes	Yes	4
B4GALNT3	Yes	Yes	No	Yes	Yes	4
KIAA1267	Yes	Yes	No	Yes	Yes	4
NEK8	Yes	Yes	No	Yes	Yes	4
C17orf78	Yes	Yes	No	Yes	Yes	4
SLC13A5	Yes	Yes	No	Yes	Yes	4
C18orf62	Yes	Yes	No	Yes	Yes	4
ZNF547	Yes	Yes	No	Yes	Yes	4
SLC25A42	Yes	Yes	No	Yes	Yes	4
SYPL2	Yes	Yes	No	Yes	Yes	4
ZNF621	Yes	Yes	No	Yes	Yes	4
SH3PXD2B	Yes	Yes	No	Yes	Yes	4
LOC285636	Yes	Yes	No	Yes	Yes	4
ZNF775	Yes	Yes	No	Yes	Yes	4
ANK1	Yes	Yes	No	Yes	Yes	4
ZFP41	Yes	Yes	No	Yes	Yes	4
CRB2	Yes	Yes	No	Yes	Yes	4
FAM78A	Yes	Yes	No	Yes	Yes	4
GRID1	Yes	Yes	No	Yes	Yes	4
TRIB2	Yes	Yes	No	Yes	Yes	4
NOB1	Yes	Yes	No	Yes	Yes	4
N6AMT1	Yes	Yes	No	Yes	Yes	4
UCRC	Yes	Yes	No	Yes	Yes	4
TFCP2L1	Yes	Yes	No	Yes	Yes	4
EEF2K	Yes	Yes	No	Yes	Yes	4
GPR132	Yes	Yes	No	Yes	Yes	4
PADI1	Yes	Yes	No	Yes	Yes	4
ANAPC4	Yes	Yes	No	Yes	Yes	4
OBP2B	Yes	Yes	No	Yes	Yes	4
OBP2A	Yes	Yes	No	Yes	Yes	4
H1F0	Yes	Yes	No	Yes	Yes	4
HTT	Yes	Yes	No	Yes	Yes	4
HDAC2	Yes	Yes	No	Yes	Yes	4
HUNK	Yes	Yes	No	Yes	Yes	4
CDR2L	Yes	Yes	No	Yes	Yes	4
HLA-A	Yes	Yes	No	Yes	Yes	4
HLF	Yes	Yes	No	Yes	Yes	4
HPN	Yes	Yes	No	Yes	Yes	4
HPS1	Yes	Yes	No	Yes	Yes	4
HSPA5	Yes	Yes	No	Yes	Yes	4
HSPG2	Yes	Yes	No	Yes	Yes	4
APOA4	Yes	Yes	No	Yes	Yes	4
NAT8L	Yes	Yes	No	Yes	Yes	4
SLC35D3	Yes	Yes	No	Yes	Yes	4
STAC2	Yes	Yes	No	Yes	Yes	4
PDDC1	Yes	Yes	No	Yes	Yes	4
IGF1	Yes	Yes	No	Yes	Yes	4
IGF1	Yes	Yes	No	Yes	Yes	4
IGFBP5	Yes	Yes	No	Yes	Yes	4
ICHTHYIN	Yes	Yes	No	Yes	Yes	4
IKBKB	Yes	Yes	No	Yes	Yes	4
IL1R1	Yes	Yes	No	Yes	Yes	4
IL1RN	Yes	Yes	No	Yes	Yes	4
ACADSB	Yes	Yes	No	Yes	Yes	4
IL16	Yes	Yes	No	Yes	Yes	4
ILF3	Yes	Yes	No	Yes	Yes	4
INCENP	Yes	Yes	No	Yes	Yes	4
PDX1	Yes	Yes	No	Yes	Yes	4
ITIH4	Yes	Yes	No	Yes	Yes	4
ITPR2	Yes	Yes	No	Yes	Yes	4
ARCN1	Yes	Yes	No	Yes	Yes	4
ZNF710	Yes	Yes	No	Yes	Yes	4
TMEM110	Yes	Yes	No	Yes	Yes	4
RAB15	Yes	Yes	No	Yes	Yes	4
KCNJ14	Yes	Yes	No	Yes	Yes	4
KIF11	Yes	Yes	No	Yes	Yes	4
SLC6A17	Yes	Yes	No	Yes	Yes	4
SP5	Yes	Yes	No	Yes	Yes	4
VGLL3	Yes	Yes	No	Yes	Yes	4
IYD	Yes	Yes	No	Yes	Yes	4
RP11-216L13.5	Yes	Yes	No	Yes	Yes	4
LAMB3	Yes	Yes	No	Yes	Yes	4
LAMP2	Yes	Yes	No	Yes	Yes	4
LBP	Yes	Yes	No	Yes	Yes	4
LEP	Yes	Yes	No	Yes	Yes	4
ABLIM1	Yes	Yes	No	Yes	Yes	4
FAM102A	Yes	Yes	No	Yes	Yes	4
PCNXL3	Yes	Yes	No	Yes	Yes	4
PHOX2A	Yes	Yes	No	Yes	Yes	4
RGS7BP	Yes	Yes	No	Yes	Yes	4
MCART6	Yes	Yes	No	Yes	Yes	4
LOC402665	Yes	Yes	No	Yes	Yes	4
PPAPDC2	Yes	Yes	No	Yes	Yes	4
HAPLN4	Yes	Yes	No	Yes	Yes	4
LSP1	Yes	Yes	No	Yes	Yes	4
LTBP2	Yes	Yes	No	Yes	Yes	4
SMAD2	Yes	Yes	No	Yes	Yes	4
MAFG	Yes	Yes	No	Yes	Yes	4
STS	Yes	Yes	No	Yes	Yes	4
MAPT	Yes	Yes	No	Yes	Yes	4
PIM3	Yes	Yes	No	Yes	Yes	4
MBL2	Yes	Yes	No	Yes	Yes	4
MC2R	Yes	Yes	No	Yes	Yes	4
MCC	Yes	Yes	No	Yes	Yes	4
CHST6	Yes	Yes	No	Yes	Yes	4
MEIS1	Yes	Yes	No	Yes	Yes	4
MAP3K3	Yes	Yes	No	Yes	Yes	4
MFAP2	Yes	Yes	No	Yes	Yes	4
MLL	Yes	Yes	No	Yes	Yes	4
MLLT1	Yes	Yes	No	Yes	Yes	4
MMP16	Yes	Yes	No	Yes	Yes	4
LSDP5	Yes	Yes	No	Yes	Yes	4
MUC7	Yes	Yes	No	Yes	Yes	4
MYCN	Yes	Yes	No	Yes	Yes	4
MYO1C	Yes	Yes	No	Yes	Yes	4
MYO1D	Yes	Yes	No	Yes	Yes	4
PPP1R12A	Yes	Yes	No	Yes	Yes	4
NAGA	Yes	Yes	No	Yes	Yes	4
ATP1A2	Yes	Yes	No	Yes	Yes	4
NHS	Yes	Yes	No	Yes	Yes	4
NNAT	Yes	Yes	No	Yes	Yes	4
ATP1B3	Yes	Yes	No	Yes	Yes	4
NPAT	Yes	Yes	No	Yes	Yes	4
NPTX1	Yes	Yes	No	Yes	Yes	4
ATP2A3	Yes	Yes	No	Yes	Yes	4
ATP2A3	Yes	Yes	No	Yes	Yes	4
ATP2B1	Yes	Yes	No	Yes	Yes	4
ATP2B1	Yes	Yes	No	Yes	Yes	4
ATP2B3	Yes	Yes	No	Yes	Yes	4
ATP2B4	Yes	Yes	No	Yes	Yes	4
ATP2B4	Yes	Yes	No	Yes	Yes	4
RNF165	Yes	Yes	No	Yes	Yes	4
OPCML	Yes	Yes	No	Yes	Yes	4
FURIN	Yes	Yes	No	Yes	Yes	4
PCSK6	Yes	Yes	No	Yes	Yes	4
PCSK6	Yes	Yes	No	Yes	Yes	4
PAFAH2	Yes	Yes	No	Yes	Yes	4
ITSN2	Yes	Yes	No	Yes	Yes	4
PAK2	Yes	Yes	No	Yes	Yes	4
PCDH1	Yes	Yes	No	Yes	Yes	4
RRP15	Yes	Yes	No	Yes	Yes	4
MECR	Yes	Yes	No	Yes	Yes	4
APH1A	Yes	Yes	No	Yes	Yes	4
CRIM1	Yes	Yes	No	Yes	Yes	4
RASL12	Yes	Yes	No	Yes	Yes	4
CEND1	Yes	Yes	No	Yes	Yes	4
TLR8	Yes	Yes	No	Yes	Yes	4
ZBTB7A	Yes	Yes	No	Yes	Yes	4
ZMYND10	Yes	Yes	No	Yes	Yes	4
PDE4A	Yes	Yes	No	Yes	Yes	4
HPCAL4	Yes	Yes	No	Yes	Yes	4
UBE2J1	No	Yes	Yes	Yes	Yes	4
ANKFY1	Yes	Yes	No	Yes	Yes	4
GTSE1	Yes	Yes	No	Yes	Yes	4
ZC3HC1	Yes	Yes	No	Yes	Yes	4
PPHLN1	Yes	Yes	No	Yes	Yes	4
NT5DC3	Yes	Yes	No	Yes	Yes	4
RAB6B	Yes	Yes	No	Yes	Yes	4
PDPK1	Yes	Yes	No	Yes	Yes	4
PFKFB4	Yes	Yes	No	Yes	Yes	4
VIT	Yes	Yes	No	Yes	Yes	4
ATP6V0C	Yes	Yes	No	Yes	Yes	4
SERPINB9	Yes	Yes	No	Yes	Yes	4
PI4KB	Yes	Yes	No	Yes	Yes	4
PKD2	Yes	Yes	No	Yes	Yes	4
PKHD1	Yes	Yes	No	Yes	Yes	4
ZFYVE1	Yes	Yes	No	Yes	Yes	4
ATP6V1G2	Yes	Yes	No	Yes	Yes	4
C21orf29	Yes	Yes	No	Yes	Yes	4
POLE	Yes	Yes	No	Yes	Yes	4
WNT4	Yes	Yes	No	Yes	Yes	4
KCTD5	Yes	Yes	No	Yes	Yes	4
XRN1	Yes	Yes	No	Yes	Yes	4
KRT20	Yes	Yes	No	Yes	Yes	4
MTMR12	Yes	Yes	No	Yes	Yes	4
SGTB	Yes	Yes	No	Yes	Yes	4
DLL4	Yes	Yes	No	Yes	Yes	4
POU4F1	Yes	Yes	No	Yes	Yes	4
FBXL19	Yes	Yes	No	Yes	Yes	4
PPARA	Yes	Yes	No	Yes	Yes	4
PPAT	Yes	Yes	No	Yes	Yes	4
SLC6A20	Yes	Yes	No	Yes	Yes	4
FBLIM1	Yes	Yes	No	Yes	Yes	4
DNAJB12	Yes	Yes	No	Yes	Yes	4
DNAJB12	Yes	Yes	No	Yes	Yes	4
BNC2	Yes	Yes	No	Yes	Yes	4
KLHL24	Yes	Yes	No	Yes	Yes	4
BCAS3	Yes	Yes	No	Yes	Yes	4
BEST2	Yes	Yes	No	Yes	Yes	4
C4orf30	Yes	Yes	No	Yes	Yes	4
UHRF1BP1	Yes	Yes	No	Yes	Yes	4
CASZ1	Yes	Yes	No	Yes	Yes	4
RPP25	Yes	Yes	No	Yes	Yes	4
C14orf94	Yes	Yes	No	Yes	Yes	4
FAM120C	Yes	Yes	No	Yes	Yes	4
C2orf18	Yes	Yes	No	Yes	Yes	4
C20orf11	Yes	Yes	No	Yes	Yes	4
PPP1R1A	Yes	Yes	No	Yes	Yes	4
PDPR	Yes	Yes	No	Yes	Yes	4
SAMD4B	Yes	Yes	No	Yes	Yes	4
ATG2B	Yes	Yes	No	Yes	Yes	4
VPS13D	Yes	Yes	No	Yes	Yes	4
TRIM62	Yes	Yes	No	Yes	Yes	4
PNMAL1	Yes	Yes	No	Yes	Yes	4
SMU1	Yes	Yes	No	Yes	Yes	4
C14orf115	Yes	Yes	No	Yes	Yes	4
C22orf26	Yes	Yes	No	Yes	Yes	4
PPP2R5D	Yes	Yes	No	Yes	Yes	4
TMEM40	Yes	Yes	No	Yes	Yes	4
GIMAP4	Yes	Yes	No	Yes	Yes	4
TMEM144	Yes	Yes	No	Yes	Yes	4
C20orf29	Yes	Yes	No	Yes	Yes	4
LARP6	Yes	Yes	No	Yes	Yes	4
ZNF331	Yes	Yes	No	Yes	Yes	4
ZNF331	Yes	No	Yes	Yes	Yes	4
FEM1A	Yes	Yes	No	Yes	Yes	4
RBM38	Yes	Yes	No	Yes	Yes	4
RBM38	Yes	Yes	No	Yes	Yes	4
KLK15	Yes	Yes	No	Yes	Yes	4
UBE2Q1	Yes	Yes	No	Yes	Yes	4
FERMT1	Yes	Yes	No	Yes	Yes	4
FLJ20489	Yes	Yes	No	Yes	Yes	4
FRMD4A	Yes	Yes	No	Yes	Yes	4
IPO9	Yes	Yes	No	Yes	Yes	4
DOK4	Yes	Yes	No	Yes	Yes	4
LMBR1L	Yes	Yes	No	Yes	Yes	4
ZFP64	Yes	Yes	No	Yes	Yes	4
DNAJC11	Yes	Yes	No	Yes	Yes	4
SEPT11	Yes	Yes	No	Yes	Yes	4
SCN3B	Yes	Yes	No	Yes	Yes	4
CENTA2	Yes	Yes	No	Yes	Yes	4
ASH1L	Yes	Yes	No	Yes	Yes	4
APOB48R	Yes	Yes	No	Yes	Yes	4
PCDHB4	Yes	Yes	No	Yes	Yes	4
WDR45L	Yes	Yes	No	Yes	Yes	4
PRPS2	Yes	No	Yes	Yes	Yes	4
PRPS2	Yes	Yes	No	Yes	Yes	4
CTPS2	Yes	Yes	No	Yes	Yes	4
KLK7	Yes	Yes	No	Yes	Yes	4
PSD	Yes	Yes	No	Yes	Yes	4
INPP5E	Yes	Yes	No	Yes	Yes	4
GPR108	Yes	Yes	No	Yes	Yes	4
TULP4	Yes	Yes	No	Yes	Yes	4
PCBP4	Yes	Yes	No	Yes	Yes	4
LYRM4	Yes	Yes	No	Yes	Yes	4
KIAA1219	Yes	Yes	No	Yes	Yes	4
TMEM63C	Yes	Yes	No	Yes	Yes	4
ZMIZ1	Yes	Yes	No	Yes	Yes	4
C15orf17	Yes	Yes	No	Yes	Yes	4
KIAA1147	Yes	Yes	No	Yes	Yes	4
ZNF287	Yes	Yes	No	Yes	Yes	4
ZNF304	Yes	Yes	No	Yes	Yes	4
PCDH19	Yes	Yes	No	Yes	Yes	4
KIAA1328	Yes	Yes	No	Yes	Yes	4
NLGN2	Yes	Yes	No	Yes	Yes	4
MARCH4	Yes	Yes	No	Yes	Yes	4
CRAMP1L	Yes	Yes	No	Yes	Yes	4
PITPNM2	Yes	Yes	No	Yes	Yes	4
SLAIN2	Yes	Yes	No	Yes	Yes	4
KIAA1467	Yes	Yes	No	Yes	Yes	4
DHX37	Yes	Yes	No	Yes	Yes	4
KIAA1530	Yes	Yes	No	Yes	Yes	4
ZFP14	Yes	Yes	No	Yes	Yes	4
QSOX1	Yes	Yes	No	Yes	Yes	4
QSOX1	Yes	Yes	No	Yes	Yes	4
GPR107	Yes	Yes	No	Yes	Yes	4
SLC4A5	Yes	Yes	No	Yes	Yes	4
PTPRE	Yes	Yes	No	Yes	Yes	4
PVR	Yes	Yes	No	Yes	Yes	4
PVRL1	Yes	Yes	No	Yes	Yes	4
PYGB	Yes	Yes	No	Yes	Yes	4
C19orf29	Yes	Yes	No	Yes	Yes	4
C19orf29	Yes	Yes	No	Yes	Yes	4
BCAT1	Yes	Yes	No	Yes	Yes	4
RASA1	Yes	Yes	No	Yes	Yes	4
CCND1	Yes	Yes	No	Yes	Yes	4
DPF2	Yes	Yes	No	Yes	Yes	4
RNASEL	Yes	Yes	No	Yes	Yes	4
BRD2	Yes	Yes	No	Yes	Yes	4
BCL7A	Yes	Yes	No	Yes	Yes	4
RPL28	Yes	Yes	No	Yes	Yes	4
ZNF704	Yes	Yes	No	Yes	Yes	4
RXRA	Yes	Yes	No	Yes	Yes	4
S100A11	Yes	Yes	No	Yes	Yes	4
MAPK12	Yes	Yes	No	Yes	Yes	4
ATXN1	Yes	No	Yes	Yes	Yes	4
ATXN1	Yes	Yes	No	Yes	Yes	4
SCNN1G	Yes	Yes	No	Yes	Yes	4
PKNOX2	Yes	Yes	No	Yes	Yes	4
ELMO2	Yes	Yes	No	Yes	Yes	4
SDHD	Yes	Yes	No	Yes	Yes	4
CHP2	Yes	Yes	No	Yes	Yes	4
ELSPBP1	Yes	Yes	No	Yes	Yes	4
ZFYVE20	Yes	Yes	No	Yes	Yes	4
PAPD5	Yes	Yes	No	Yes	Yes	4
RHBDF1	Yes	Yes	No	Yes	Yes	4
CXCR5	Yes	Yes	No	Yes	Yes	4
SFRS5	Yes	Yes	No	Yes	Yes	4
FBRS	Yes	Yes	No	Yes	Yes	4
IKZF4	Yes	Yes	No	Yes	Yes	4
MTMR14	Yes	Yes	No	Yes	Yes	4
MRPS25	Yes	Yes	No	Yes	Yes	4
SGCD	Yes	Yes	No	Yes	Yes	4
GIGYF1	Yes	Yes	No	Yes	Yes	4
LPPR2	Yes	Yes	No	Yes	Yes	4
ZNF574	Yes	Yes	No	Yes	Yes	4
C6orf106	Yes	Yes	No	Yes	Yes	4
SLC13A3	Yes	No	Yes	Yes	Yes	4
SLC13A3	Yes	Yes	No	Yes	Yes	4
CDCP1	Yes	Yes	No	Yes	Yes	4
ST3GAL3	Yes	Yes	No	Yes	Yes	4
SLAMF1	Yes	Yes	No	Yes	Yes	4
SLC1A1	Yes	Yes	No	Yes	Yes	4
WNK1	Yes	Yes	No	Yes	Yes	4
C8orf33	Yes	Yes	No	Yes	Yes	4
SLC6A1	Yes	Yes	No	Yes	Yes	4
SLC6A6	Yes	Yes	No	Yes	Yes	4
SLC6A7	Yes	Yes	No	Yes	Yes	4
SLC7A1	Yes	Yes	No	Yes	Yes	4
SLC10A2	Yes	Yes	No	Yes	Yes	4
SLC18A1	Yes	Yes	No	Yes	Yes	4
SLC25A1	Yes	Yes	No	Yes	Yes	4
BMPR2	Yes	Yes	No	Yes	Yes	4
SMARCD2	Yes	Yes	No	Yes	Yes	4
SOLH	Yes	Yes	No	Yes	Yes	4
SOX1	Yes	Yes	No	Yes	Yes	4
SOX11	Yes	Yes	No	Yes	Yes	4
SOX12	Yes	Yes	No	Yes	Yes	4
SP3	Yes	No	Yes	Yes	Yes	4
SP3	Yes	Yes	No	Yes	Yes	4
SPINK2	Yes	Yes	No	Yes	Yes	4
SPN	Yes	Yes	No	Yes	Yes	4
SRF	Yes	Yes	No	Yes	Yes	4
SRP9	Yes	Yes	No	Yes	Yes	4
SRP9	Yes	Yes	No	Yes	Yes	4
ST13	Yes	Yes	No	Yes	Yes	4
STAT3	Yes	Yes	No	Yes	Yes	4
STAU1	Yes	Yes	No	Yes	Yes	4
STC1	Yes	Yes	No	Yes	Yes	4
STIM1	Yes	Yes	No	Yes	Yes	4
STK4	Yes	Yes	No	Yes	Yes	4
CNTN2	Yes	Yes	No	Yes	Yes	4
TBL1X	Yes	Yes	No	Yes	Yes	4
TBXA2R	Yes	Yes	No	Yes	Yes	4
TCOF1	Yes	Yes	No	Yes	Yes	4
TEAD1	Yes	Yes	No	Yes	Yes	4
TFAP2A	Yes	Yes	No	Yes	Yes	4
TFAP2B	Yes	Yes	No	Yes	Yes	4
THRB	Yes	Yes	No	Yes	Yes	4
TIMP4	Yes	Yes	No	Yes	Yes	4
NKX2-1	Yes	Yes	No	Yes	Yes	4
TLE4	Yes	Yes	No	Yes	Yes	4
TNF	No	Yes	Yes	Yes	Yes	4
TNNI1	Yes	Yes	No	Yes	Yes	4
TNS1	Yes	Yes	No	Yes	Yes	4
NR2C2	Yes	Yes	No	Yes	Yes	4
UBP1	Yes	Yes	No	Yes	Yes	4
UBTF	Yes	Yes	No	Yes	Yes	4
NR1H2	Yes	Yes	No	Yes	Yes	4
UTRN	Yes	Yes	No	Yes	Yes	4
VDR	Yes	Yes	No	Yes	Yes	4
VIPR2	Yes	Yes	No	Yes	Yes	4
WIPF1	Yes	Yes	No	Yes	Yes	4
YWHAE	Yes	Yes	No	Yes	Yes	4
ZNF76	Yes	Yes	No	Yes	Yes	4
PCGF2	Yes	Yes	No	Yes	Yes	4
ZNF192	Yes	Yes	No	Yes	Yes	4
CACNA1E	Yes	Yes	No	Yes	Yes	4
ZYX	Yes	Yes	No	Yes	Yes	4
DNALI1	Yes	Yes	No	Yes	Yes	4
EVI5	Yes	Yes	No	Yes	Yes	4
REEP5	Yes	Yes	No	Yes	Yes	4
ASPSCR1	Yes	Yes	No	Yes	Yes	4
METT10D	Yes	Yes	No	Yes	Yes	4
ZNF426	Yes	Yes	No	Yes	Yes	4
MAPKAP1	Yes	Yes	No	Yes	Yes	4
FKRP	Yes	Yes	No	Yes	Yes	4
C20orf121	Yes	Yes	No	Yes	Yes	4
ZNF557	Yes	Yes	No	Yes	Yes	4
ZBED2	Yes	Yes	No	Yes	Yes	4
BIRC7	Yes	Yes	No	Yes	Yes	4
ABHD8	Yes	Yes	No	Yes	Yes	4
C10orf76	Yes	Yes	No	Yes	Yes	4
C14orf138	Yes	Yes	No	Yes	Yes	4
C1orf108	Yes	Yes	No	Yes	Yes	4
C11orf61	Yes	Yes	No	Yes	Yes	4
ZMAT4	Yes	Yes	No	Yes	Yes	4
ZYG11B	Yes	Yes	No	Yes	Yes	4
IPO4	Yes	Yes	No	Yes	Yes	4
QSER1	Yes	Yes	No	Yes	Yes	4
SNX22	Yes	Yes	No	Yes	Yes	4
LPCAT1	Yes	Yes	No	Yes	Yes	4
ADM2	Yes	Yes	No	Yes	Yes	4
KIAA0319L	Yes	Yes	No	Yes	Yes	4
SYNPO2L	Yes	Yes	No	Yes	Yes	4
SLC35E1	Yes	Yes	No	Yes	Yes	4
MYST3	Yes	Yes	No	Yes	Yes	4
ZNF614	Yes	Yes	No	Yes	Yes	4
BAIAP2L2	Yes	Yes	No	Yes	Yes	4
NR4A3	Yes	Yes	No	Yes	Yes	4
C10orf57	Yes	Yes	No	Yes	Yes	4
OPA3	Yes	Yes	No	Yes	Yes	4
WDR26	Yes	Yes	No	Yes	Yes	4
SCUBE1	Yes	Yes	No	Yes	Yes	4
CCDC6	Yes	Yes	No	Yes	Yes	4
CPEB4	Yes	Yes	No	Yes	Yes	4
CD276	Yes	Yes	No	Yes	Yes	4
FGF23	Yes	Yes	No	Yes	Yes	4
ITIH5	Yes	Yes	No	Yes	Yes	4
LIMD2	Yes	Yes	No	Yes	Yes	4
USP5	Yes	Yes	No	Yes	Yes	4
KIAA1712	Yes	Yes	No	Yes	Yes	4
EEPD1	Yes	Yes	No	Yes	Yes	4
ZFP91	Yes	Yes	No	Yes	Yes	4
ST8SIA2	Yes	Yes	No	Yes	Yes	4
SLC7A5	Yes	Yes	No	Yes	Yes	4
PTDSS2	Yes	Yes	No	Yes	Yes	4
CAMK2A	Yes	Yes	No	Yes	Yes	4
MADCAM1	Yes	Yes	No	Yes	Yes	4
SPRY4	Yes	Yes	No	Yes	Yes	4
DGCR14	Yes	Yes	No	Yes	Yes	4
JARID1C	Yes	Yes	No	Yes	Yes	4
UBL4A	Yes	Yes	No	Yes	Yes	4
CAPN6	Yes	Yes	No	Yes	Yes	4
TKTL1	Yes	Yes	No	Yes	Yes	4
COLQ	Yes	Yes	No	Yes	Yes	4
FZD6	Yes	Yes	No	Yes	Yes	4
HIST2H2BE	Yes	Yes	No	Yes	Yes	4
C22orf13	Yes	Yes	No	Yes	Yes	4
C19orf12	Yes	Yes	No	Yes	Yes	4
ZMIZ2	Yes	Yes	No	Yes	Yes	4
CRISPLD1	Yes	Yes	No	Yes	Yes	4
CRISPLD2	Yes	Yes	No	Yes	Yes	4
L3MBTL2	Yes	Yes	No	Yes	Yes	4
FRMD8	Yes	Yes	No	Yes	Yes	4
GPR61	Yes	Yes	No	Yes	Yes	4
KCTD10	Yes	Yes	No	Yes	Yes	4
KREMEN1	Yes	Yes	No	Yes	Yes	4
CASP7	Yes	Yes	No	Yes	Yes	4
CASP7	Yes	Yes	No	Yes	Yes	4
SPOP	Yes	Yes	No	Yes	Yes	4
PLEKHN1	Yes	Yes	No	Yes	Yes	4
ZNRF3	Yes	Yes	No	Yes	Yes	4
ARID5B	Yes	Yes	No	Yes	Yes	4
SLA2	Yes	Yes	No	Yes	Yes	4
PSD2	Yes	Yes	No	Yes	Yes	4
C9orf64	Yes	Yes	No	Yes	Yes	4
ZBED3	Yes	Yes	No	Yes	Yes	4
KIAA1853	Yes	Yes	No	Yes	Yes	4
KRTAP4-4	Yes	Yes	No	Yes	Yes	4
TTBK1	Yes	Yes	No	Yes	Yes	4
GLIS2	Yes	Yes	No	Yes	Yes	4
PPP1R9B	No	Yes	Yes	Yes	Yes	4
GPT2	Yes	Yes	No	Yes	Yes	4
USP30	Yes	Yes	No	Yes	Yes	4
ZNF577	Yes	Yes	No	Yes	Yes	4
EFCAB4B	Yes	Yes	No	Yes	Yes	4
FKSG24	Yes	Yes	No	Yes	Yes	4
C1orf198	Yes	Yes	No	Yes	Yes	4
NFATC2IP	Yes	Yes	No	Yes	Yes	4
SLC35B4	Yes	Yes	No	Yes	Yes	4
ZNF587	Yes	Yes	No	Yes	Yes	4
FIBCD1	Yes	Yes	No	Yes	Yes	4
CGNL1	Yes	Yes	No	Yes	Yes	4
GAS7	Yes	Yes	No	Yes	Yes	4
CBX4	Yes	Yes	No	Yes	Yes	4
MYLK2	Yes	Yes	No	Yes	Yes	4
EAF1	Yes	Yes	No	Yes	Yes	4
UNK	Yes	Yes	No	Yes	Yes	4
FHDC1	Yes	Yes	No	Yes	Yes	4
CBL	Yes	Yes	No	Yes	Yes	4
FADD	Yes	Yes	No	Yes	Yes	4
TNFRSF11A	Yes	Yes	No	Yes	Yes	4
SYNGAP1	Yes	Yes	No	Yes	Yes	4
DDEF2	Yes	Yes	No	Yes	Yes	4
PROZ	Yes	Yes	No	Yes	Yes	4
LDB1	Yes	Yes	No	Yes	Yes	4
EIF2B5	Yes	Yes	No	Yes	Yes	4
BSN	Yes	Yes	No	Yes	Yes	4
FAM127A	Yes	Yes	No	Yes	Yes	4
BAIAP3	Yes	Yes	No	Yes	Yes	4
CDK5R2	Yes	Yes	No	Yes	Yes	4
NAV3	Yes	Yes	No	Yes	Yes	4
FAM125B	Yes	Yes	No	Yes	Yes	4
UNC5A	Yes	Yes	No	Yes	Yes	4
RNF8	Yes	Yes	No	Yes	Yes	4
RNF8	Yes	Yes	No	Yes	Yes	4
GPRC5A	Yes	Yes	No	Yes	Yes	4
SHF	Yes	Yes	No	Yes	Yes	4
SLC16A5	Yes	Yes	No	Yes	Yes	4
DERL3	Yes	Yes	No	Yes	Yes	4
DERL3	Yes	Yes	No	Yes	Yes	4
ARHGEF1	Yes	Yes	No	Yes	Yes	4
SYNGR1	Yes	Yes	No	Yes	Yes	4
SLC6A5	Yes	Yes	No	Yes	Yes	4
YTHDC1	Yes	Yes	No	Yes	Yes	4
SNX29	Yes	Yes	No	Yes	Yes	4
LARGE	Yes	Yes	No	Yes	Yes	4
ABBA-1	Yes	Yes	No	Yes	Yes	4
VAPB	Yes	Yes	No	Yes	Yes	4
RCSD1	Yes	Yes	No	Yes	Yes	4
CAPN13	Yes	Yes	No	Yes	Yes	4
G6PC3	Yes	Yes	No	Yes	Yes	4
ZNF764	Yes	Yes	No	Yes	Yes	4
WDR85	Yes	Yes	No	Yes	Yes	4
VAMP3	Yes	Yes	No	Yes	Yes	4
KIF3B	Yes	Yes	No	Yes	Yes	4
CD27	Yes	Yes	No	Yes	Yes	4
RECQL5	Yes	Yes	No	Yes	Yes	4
HTRA3	Yes	Yes	No	Yes	Yes	4
ZNF264	Yes	Yes	No	Yes	Yes	4
CDYL	Yes	Yes	No	Yes	Yes	4
TNFRSF8	Yes	Yes	No	Yes	Yes	4
SH3BP5	Yes	Yes	No	Yes	Yes	4
ONECUT2	Yes	Yes	No	Yes	Yes	4
PSMF1	Yes	Yes	No	Yes	Yes	4
TP53I11	Yes	No	Yes	Yes	Yes	4
TP53I11	Yes	Yes	No	Yes	Yes	4
GTPBP1	Yes	Yes	No	Yes	Yes	4
GABBR2	Yes	Yes	No	Yes	Yes	4
CDC42BPB	Yes	Yes	No	Yes	Yes	4
CREB5	Yes	Yes	No	Yes	Yes	4
CD47	Yes	Yes	No	Yes	Yes	4
CD47	Yes	Yes	No	Yes	Yes	4
ZNF592	Yes	Yes	No	Yes	Yes	4
SH3PXD2A	Yes	Yes	No	Yes	Yes	4
RALGPS1	Yes	Yes	No	Yes	Yes	4
CD59	Yes	Yes	No	Yes	Yes	4
WSCD2	Yes	Yes	No	Yes	Yes	4
SEC14L5	Yes	Yes	No	Yes	Yes	4
RAB11FIP3	Yes	Yes	No	Yes	Yes	4
VPRBP	Yes	Yes	No	Yes	Yes	4
PHACTR2	Yes	Yes	No	Yes	Yes	4
SNPH	Yes	Yes	No	Yes	Yes	4
KIAA0174	Yes	Yes	No	Yes	Yes	4
KIAA0494	Yes	Yes	No	Yes	Yes	4
ARHGEF17	Yes	Yes	No	Yes	Yes	4
ZC3H11A	Yes	Yes	No	Yes	Yes	4
SGSM2	Yes	Yes	No	Yes	Yes	4
CDC25A	Yes	Yes	No	Yes	Yes	4
SLC23A2	Yes	Yes	No	Yes	Yes	4
ABCC9	Yes	Yes	Yes	No	Yes	4
COL5A2	Yes	Yes	Yes	No	Yes	4
NAPEPLD	Yes	Yes	Yes	No	Yes	4
C3orf27	Yes	Yes	Yes	No	Yes	4
KIF26A	Yes	Yes	Yes	No	Yes	4
MYH10	Yes	Yes	Yes	No	Yes	4
G0S2	Yes	Yes	Yes	No	Yes	4
SEMA4A	Yes	Yes	Yes	No	Yes	4

## Sheet: Supplementary Table 5
Supplementary Table 5. Predicted target genes of miR-342-5p by five different prediction tools.
miR-342-5p
ID	DIANAmT	miRanda	miRDB	miRWalk	Targetscan	SUM
SH2D3C	Yes	Yes	Yes	Yes	Yes	5
ACTRYesA	Yes	Yes	Yes	Yes	Yes	5
USHYesG	Yes	Yes	Yes	Yes	Yes	5
ZPBP2	Yes	Yes	Yes	Yes	Yes	5
SLC43A2	Yes	Yes	Yes	Yes	Yes	5
ZFP3	Yes	Yes	Yes	Yes	Yes	5
PHOSPHOYes	Yes	Yes	Yes	Yes	Yes	5
PLEKHA6	Yes	Yes	Yes	Yes	Yes	5
JMJD2B	Yes	Yes	Yes	Yes	Yes	5
WDR43	Yes	Yes	Yes	Yes	Yes	5
AFF2	Yes	Yes	Yes	Yes	Yes	5
PANXYes	Yes	Yes	Yes	Yes	Yes	5
FRZB	Yes	Yes	Yes	Yes	Yes	5
ZNF396	Yes	Yes	Yes	Yes	Yes	5
WDR4NoA	Yes	Yes	Yes	Yes	Yes	5
CYesorfYes44	Yes	Yes	Yes	Yes	Yes	5
FOXD3	Yes	Yes	Yes	Yes	Yes	5
GNG3	Yes	Yes	Yes	Yes	Yes	5
GOLGAYes	Yes	Yes	Yes	Yes	Yes	5
ANKRD52	Yes	Yes	Yes	Yes	Yes	5
FAM83H	Yes	Yes	Yes	Yes	Yes	5
ZFP4Yes	Yes	Yes	Yes	Yes	Yes	5
MKNK2	Yes	Yes	Yes	Yes	Yes	5
HNRNPAYes	Yes	Yes	Yes	Yes	Yes	5
STAC2	Yes	Yes	Yes	Yes	Yes	5
RHOH	Yes	Yes	Yes	Yes	Yes	5
FLJ35767	Yes	Yes	Yes	Yes	Yes	5
LRCH4	Yes	Yes	Yes	Yes	Yes	5
HAPLN4	Yes	Yes	Yes	Yes	Yes	5
MCAM	Yes	Yes	Yes	Yes	Yes	5
MPL	Yes	Yes	Yes	Yes	Yes	5
ACLY	Yes	Yes	Yes	Yes	Yes	5
FURIN	Yes	Yes	Yes	Yes	Yes	5
TRATYes	Yes	Yes	Yes	Yes	Yes	5
ZBTB7A	Yes	Yes	Yes	Yes	Yes	5
MXRA8	Yes	Yes	Yes	Yes	Yes	5
ELP3	Yes	Yes	Yes	Yes	Yes	5
LYRM4	Yes	Yes	Yes	Yes	Yes	5
VANGL2	Yes	Yes	Yes	Yes	Yes	5
KIAAYes328	Yes	Yes	Yes	Yes	Yes	5
PDZD4	Yes	Yes	Yes	Yes	Yes	5
PTPRN2	Yes	Yes	Yes	Yes	Yes	5
BCORLYes	Yes	Yes	Yes	Yes	Yes	5
MOSCYes	Yes	Yes	Yes	Yes	Yes	5
SOXYes2	Yes	Yes	Yes	Yes	Yes	5
UQCRB	Yes	Yes	Yes	Yes	Yes	5
ZNF26	Yes	Yes	Yes	Yes	Yes	5
EFHD2	Yes	Yes	Yes	Yes	Yes	5
C6orfYes34	Yes	Yes	Yes	Yes	Yes	5
LIMD2	Yes	Yes	Yes	Yes	Yes	5
DGCRYes4	Yes	Yes	Yes	Yes	Yes	5
TMTCYes	Yes	Yes	Yes	Yes	Yes	5
CASP9	Yes	Yes	Yes	Yes	Yes	5
FLYWCHYes	Yes	Yes	Yes	Yes	Yes	5
HIATLYes	Yes	Yes	Yes	Yes	Yes	5
KIAAYes754	Yes	Yes	Yes	Yes	Yes	5
BHLHB2	Yes	Yes	Yes	Yes	Yes	5
SYNGAPYes	Yes	Yes	Yes	Yes	Yes	5
TIMELESS	Yes	Yes	Yes	Yes	Yes	5
MAP3KYes4	Yes	Yes	Yes	Yes	Yes	5
GPRC5A	Yes	Yes	Yes	Yes	Yes	5
CREB3LYes	Yes	Yes	Yes	Yes	Yes	5
CD34	Yes	Yes	Yes	Yes	Yes	5
SNAP9Yes	Yes	Yes	Yes	Yes	Yes	5
BCL2LYesYes	Yes	Yes	No	Yes	Yes	4
SH2B3	Yes	Yes	No	Yes	Yes	4
CDH5	Yes	Yes	No	Yes	Yes	4
MAMLDYes	Yes	Yes	No	Yes	Yes	4
DNAJB6	Yes	Yes	No	Yes	Yes	4
ATP9A	Yes	Yes	No	Yes	Yes	4
UST	Yes	Yes	No	Yes	Yes	4
PPIF	Yes	Yes	No	Yes	Yes	4
SORBS3	Yes	Yes	No	Yes	Yes	4
FLOTYes	Yes	Yes	No	Yes	Yes	4
TIMMYes7B	Yes	Yes	No	Yes	Yes	4
SF3B4	Yes	Yes	No	Yes	Yes	4
APC2	Yes	Yes	No	Yes	Yes	4
TNIPYes	Yes	Yes	No	Yes	Yes	4
LAMC3	Yes	Yes	No	Yes	Yes	4
IKZFYes	Yes	Yes	No	Yes	Yes	4
SMYD5	Yes	Yes	No	Yes	Yes	4
PCGF3	Yes	Yes	No	Yes	Yes	4
ATP8AYes	Yes	Yes	No	Yes	Yes	4
CDSN	Yes	Yes	No	Yes	Yes	4
LRRN2	Yes	Yes	No	Yes	Yes	4
CRTAP	Yes	Yes	No	Yes	Yes	4
ADARB2	Yes	Yes	No	Yes	Yes	4
CIB2	Yes	Yes	No	Yes	Yes	4
CHERP	Yes	Yes	No	Yes	Yes	4
HYOUYes	Yes	Yes	No	Yes	Yes	4
SLC34A2	Yes	Yes	No	Yes	Yes	4
DPYSL4	Yes	Yes	No	Yes	Yes	4
TXNRD2	Yes	Yes	No	Yes	Yes	4
ERN2	Yes	Yes	No	Yes	Yes	4
POLR3F	Yes	Yes	No	Yes	Yes	4
GAS2LYes	Yes	Yes	No	Yes	Yes	4
IGF2BPYes	Yes	Yes	No	Yes	Yes	4
IGF2BP2	Yes	Yes	No	Yes	Yes	4
YKT6	Yes	Yes	No	Yes	Yes	4
ADCYYes	Yes	Yes	No	Yes	Yes	4
CFLYes	Yes	Yes	No	Yes	Yes	4
NFAT5	Yes	Yes	No	Yes	Yes	4
RAIYes	Yes	Yes	No	Yes	Yes	4
GRAP	Yes	Yes	No	Yes	Yes	4
VAMP5	Yes	Yes	No	Yes	Yes	4
SEPT9	Yes	Yes	No	Yes	Yes	4
CPLX2	Yes	No	Yes	Yes	Yes	4
CPLXYes	Yes	Yes	No	Yes	Yes	4
PPPYesRYes3L	Yes	Yes	No	Yes	Yes	4
CYP46AYes	Yes	Yes	No	Yes	Yes	4
SLC22A7	Yes	Yes	No	Yes	Yes	4
TSPAN9	Yes	Yes	No	Yes	Yes	4
PPARGCYesA	Yes	Yes	No	Yes	Yes	4
MMP24	Yes	Yes	No	Yes	Yes	4
RNPSYes	Yes	Yes	No	Yes	Yes	4
SPINYes	Yes	Yes	No	Yes	Yes	4
EHDYes	Yes	Yes	No	Yes	Yes	4
MSL3LYes	Yes	Yes	No	Yes	Yes	4
LMAN2	Yes	Yes	No	Yes	Yes	4
COPS6	Yes	Yes	No	Yes	Yes	4
SDS	Yes	Yes	No	Yes	Yes	4
ATF7	Yes	Yes	No	Yes	Yes	4
POLS	Yes	Yes	No	Yes	Yes	4
ABHD2	Yes	Yes	No	Yes	Yes	4
WWP2	Yes	Yes	No	Yes	Yes	4
TRIOBP	Yes	Yes	No	Yes	Yes	4
DIDOYes	Yes	Yes	No	Yes	Yes	4
C9orf7	Yes	Yes	No	Yes	Yes	4
PRSS23	Yes	Yes	No	Yes	Yes	4
CIT	Yes	Yes	No	Yes	Yes	4
NUDT3	Yes	Yes	No	Yes	Yes	4
FAMYesNo7A	Yes	Yes	No	Yes	Yes	4
LZTSYes	Yes	Yes	No	Yes	Yes	4
MAP4KYes	Yes	Yes	No	Yes	Yes	4
MAP4KYes	Yes	Yes	No	Yes	Yes	4
GALNT6	Yes	Yes	No	Yes	Yes	4
PRRT2	Yes	Yes	No	Yes	Yes	4
NXPH3	Yes	Yes	No	Yes	Yes	4
GPR44	Yes	Yes	No	Yes	Yes	4
HRH3	Yes	Yes	No	Yes	Yes	4
PXMP4	Yes	Yes	No	Yes	Yes	4
VPS26B	Yes	Yes	No	Yes	Yes	4
BTBDYes4B	Yes	Yes	No	Yes	Yes	4
CDCA5	Yes	Yes	No	Yes	Yes	4
AHNAK2	Yes	Yes	No	Yes	Yes	4
COPE	Yes	Yes	No	Yes	Yes	4
C2Noorf54	Yes	Yes	No	Yes	Yes	4
EXOC3	Yes	Yes	No	Yes	Yes	4
TEX26Yes	Yes	Yes	No	Yes	Yes	4
MGLL	Yes	Yes	No	Yes	Yes	4
CHRNA4	Yes	Yes	No	Yes	Yes	4
PIK3IPYes	Yes	Yes	No	Yes	Yes	4
PKDYesL2	Yes	Yes	No	Yes	Yes	4
MBD6	Yes	Yes	No	Yes	Yes	4
SLITRKYes	Yes	Yes	No	Yes	Yes	4
RHPNYes	Yes	Yes	No	Yes	Yes	4
SLAMF6	Yes	Yes	No	Yes	Yes	4
OSBPLYesNo	Yes	Yes	No	Yes	Yes	4
CYesQTNFYes	Yes	Yes	No	Yes	Yes	4
CYesQTNF2	Yes	Yes	No	Yes	Yes	4
CKB	Yes	Yes	No	Yes	Yes	4
KCTDYes2	Yes	Yes	No	Yes	Yes	4
ARLYesYes	Yes	Yes	No	Yes	Yes	4
RNFYes66	Yes	Yes	No	Yes	Yes	4
DNTTIPYes	Yes	Yes	No	Yes	Yes	4
FOXP4	Yes	Yes	No	Yes	Yes	4
TGM7	Yes	Yes	No	Yes	Yes	4
GRIN3A	Yes	Yes	No	Yes	Yes	4
OLIGYes	Yes	Yes	No	Yes	Yes	4
FAMYes29A	Yes	Yes	No	Yes	Yes	4
HSPAYes2B	Yes	Yes	No	Yes	Yes	4
CENTGYes	Yes	Yes	No	Yes	Yes	4
AP2MYes	Yes	Yes	No	Yes	Yes	4
AP2SYes	Yes	Yes	No	Yes	Yes	4
CLCN5	Yes	Yes	No	Yes	Yes	4
UBE2J2	Yes	Yes	No	Yes	Yes	4
CLCN6	Yes	Yes	No	Yes	Yes	4
CLCN7	Yes	Yes	No	Yes	Yes	4
CLCNKB	Yes	Yes	No	Yes	Yes	4
ZFYVE27	Yes	Yes	No	Yes	Yes	4
TPPYes	Yes	Yes	No	Yes	Yes	4
TMEMYes32D	Yes	Yes	No	Yes	Yes	4
BTBDYesYes	Yes	Yes	No	Yes	Yes	4
FOXN4	Yes	Yes	No	Yes	Yes	4
SLC25A29	Yes	Yes	No	Yes	Yes	4
DEGS2	Yes	Yes	No	Yes	Yes	4
CYes5orf27	Yes	Yes	No	Yes	Yes	4
CYes6orf55	Yes	Yes	No	Yes	Yes	4
CNTDYes	Yes	Yes	No	Yes	Yes	4
WFIKKN2	Yes	Yes	No	Yes	Yes	4
ANKRDYes3B	Yes	Yes	No	Yes	Yes	4
SMCR7	Yes	Yes	No	Yes	Yes	4
OSCAR	Yes	Yes	No	Yes	Yes	4
OSCAR	Yes	Yes	No	Yes	Yes	4
CYP4F22	Yes	Yes	No	Yes	Yes	4
TDRDYesNo	Yes	Yes	No	Yes	Yes	4
TDRDYesNo	Yes	Yes	No	Yes	Yes	4
SHE	Yes	Yes	No	Yes	Yes	4
CNP	Yes	Yes	No	Yes	Yes	4
TPRGYesL	Yes	Yes	No	Yes	Yes	4
MYOM3	Yes	Yes	No	Yes	Yes	4
COLYesAYes	Yes	Yes	No	Yes	Yes	4
IQGAP3	Yes	Yes	No	Yes	Yes	4
NKAIN4	Yes	Yes	No	Yes	Yes	4
VSTM2L	Yes	Yes	No	Yes	Yes	4
COL4A4	Yes	Yes	No	Yes	Yes	4
TBCYesD2No	Yes	Yes	No	Yes	Yes	4
COL5AYes	Yes	Yes	No	Yes	Yes	4
SGSMYes	Yes	Yes	No	Yes	Yes	4
TMEMYes5No	Yes	Yes	No	Yes	Yes	4
COL8A2	Yes	Yes	No	Yes	Yes	4
TAF8	Yes	Yes	No	Yes	Yes	4
COL9A2	Yes	Yes	No	Yes	Yes	4
LOCYes3NoNo74	Yes	Yes	No	Yes	Yes	4
COLYesYesA2	Yes	Yes	No	Yes	Yes	4
LRRCYes5	Yes	Yes	No	Yes	Yes	4
UROCYes	Yes	Yes	No	Yes	Yes	4
CPEB2	Yes	Yes	No	Yes	Yes	4
UGT3AYes	Yes	Yes	No	Yes	Yes	4
COXYesNo	Yes	Yes	No	Yes	Yes	4
CLDN7	Yes	Yes	No	Yes	Yes	4
CREBL2	Yes	Yes	No	Yes	Yes	4
FAMYes23B	Yes	Yes	No	Yes	Yes	4
GAB3	Yes	Yes	No	Yes	Yes	4
PNCK	Yes	Yes	No	Yes	Yes	4
ASB6	Yes	Yes	No	Yes	Yes	4
ASB6	Yes	Yes	No	Yes	Yes	4
ZBTB46	Yes	Yes	No	Yes	Yes	4
CTCFL	Yes	Yes	No	Yes	Yes	4
RIMS4	Yes	Yes	No	Yes	Yes	4
SIRPA	Yes	Yes	No	Yes	Yes	4
STK35	Yes	Yes	No	Yes	Yes	4
SYT9	Yes	Yes	No	Yes	Yes	4
CSFYes	Yes	Yes	No	Yes	Yes	4
CSFYes	Yes	Yes	No	Yes	Yes	4
CSFYesR	Yes	Yes	No	Yes	Yes	4
CSF3	Yes	Yes	No	Yes	Yes	4
LOCYes44No97	Yes	Yes	No	Yes	Yes	4
PLEKHA7	Yes	Yes	No	Yes	Yes	4
TMEM86A	Yes	Yes	No	Yes	Yes	4
FAMYesNoYesA	Yes	Yes	No	Yes	Yes	4
GLTYesDYes	Yes	Yes	No	Yes	Yes	4
CSK	Yes	Yes	No	Yes	Yes	4
KRT8No	Yes	Yes	No	Yes	Yes	4
KRT8No	Yes	Yes	No	Yes	Yes	4
PRIMAYes	Yes	Yes	No	Yes	Yes	4
THSD3	Yes	Yes	No	Yes	Yes	4
THSD3	Yes	Yes	No	Yes	Yes	4
CMTM4	Yes	Yes	No	Yes	Yes	4
FBXLYes6	Yes	Yes	No	Yes	Yes	4
TOMYesL2	Yes	Yes	No	Yes	Yes	4
KCTDYesYes	Yes	Yes	No	Yes	Yes	4
HIPK4	Yes	Yes	No	Yes	Yes	4
TICAMYes	Yes	Yes	No	Yes	Yes	4
CDC42EP5	Yes	Yes	No	Yes	Yes	4
NKX2-5	Yes	Yes	No	Yes	Yes	4
CYes9orf25	Yes	Yes	No	Yes	Yes	4
ZNF362	Yes	Yes	No	Yes	Yes	4
CTNS	Yes	Yes	No	Yes	Yes	4
WFDC5	Yes	Yes	No	Yes	Yes	4
PNPLA5	Yes	Yes	No	Yes	Yes	4
LOCYes5No383	Yes	Yes	No	Yes	Yes	4
FBXO4Yes	Yes	Yes	No	Yes	Yes	4
CCDCYes4No	Yes	Yes	No	Yes	Yes	4
FAM84A	Yes	Yes	No	Yes	Yes	4
DAB2IP	Yes	Yes	No	Yes	Yes	4
CYB56Yes	Yes	Yes	No	Yes	Yes	4
PLEKHG4B	Yes	Yes	No	Yes	Yes	4
PRELID2	Yes	Yes	No	Yes	Yes	4
VPS37D	Yes	Yes	No	Yes	Yes	4
RBM33	Yes	Yes	No	Yes	Yes	4
ADRBKYes	Yes	Yes	No	Yes	Yes	4
RLBPYesLYes	Yes	Yes	No	Yes	Yes	4
NXNL2	Yes	Yes	No	Yes	Yes	4
CYP8BYes	Yes	Yes	No	Yes	Yes	4
DGKG	Yes	Yes	No	Yes	Yes	4
AP2A2	Yes	Yes	No	Yes	Yes	4
CYes4orf83	Yes	Yes	No	Yes	Yes	4
APYesBYes	Yes	Yes	No	Yes	Yes	4
FAMYes34C	Yes	Yes	No	Yes	Yes	4
TMEM92	Yes	Yes	No	Yes	Yes	4
AP2BYes	Yes	Yes	No	Yes	Yes	4
FAM43B	Yes	Yes	No	Yes	Yes	4
DCX	Yes	Yes	No	Yes	Yes	4
LONRF2	Yes	Yes	No	Yes	Yes	4
XIRPYes	Yes	Yes	No	Yes	Yes	4
AES	Yes	Yes	No	Yes	Yes	4
DES	Yes	Yes	No	Yes	Yes	4
OLFML2A	Yes	Yes	No	Yes	Yes	4
SYNPO2	No	Yes	Yes	Yes	Yes	4
CYB5R3	Yes	Yes	No	Yes	Yes	4
DLG4	Yes	Yes	No	Yes	Yes	4
DLX3	Yes	Yes	No	Yes	Yes	4
DLX4	Yes	Yes	No	Yes	Yes	4
DMPK	Yes	Yes	No	Yes	Yes	4
DMWD	Yes	Yes	No	Yes	Yes	4
DNASEYesLYes	Yes	Yes	No	Yes	Yes	4
DRD2	Yes	Yes	No	Yes	Yes	4
ATNYes	Yes	Yes	No	Yes	Yes	4
DTNA	Yes	Yes	No	Yes	Yes	4
DUSP3	Yes	Yes	No	Yes	Yes	4
EBFYes	Yes	Yes	No	Yes	Yes	4
EIF2C4	Yes	Yes	No	Yes	Yes	4
EFNA3	Yes	Yes	No	Yes	Yes	4
EFNA5	Yes	Yes	No	Yes	Yes	4
EFNB2	Yes	Yes	No	Yes	Yes	4
EGR3	Yes	Yes	No	Yes	Yes	4
EIF2SYes	Yes	Yes	No	Yes	Yes	4
EIF2BYes	Yes	Yes	No	Yes	Yes	4
LDHD	Yes	Yes	No	Yes	Yes	4
NLRC3	Yes	Yes	No	Yes	Yes	4
EIF4EBPYes	Yes	Yes	No	Yes	Yes	4
ELAVL3	Yes	Yes	No	Yes	Yes	4
NLRP7	Yes	Yes	No	Yes	Yes	4
CADM4	Yes	Yes	No	Yes	Yes	4
TMEM2NoYes	Yes	Yes	No	Yes	Yes	4
CC2DYesB	Yes	Yes	No	Yes	Yes	4
CYesorf69	Yes	Yes	No	Yes	Yes	4
RNF2Yes5	Yes	Yes	No	Yes	Yes	4
MARK2	Yes	Yes	No	Yes	Yes	4
ENG	Yes	Yes	No	Yes	Yes	4
TSNAREYes	Yes	Yes	No	Yes	Yes	4
LGI3	Yes	Yes	No	Yes	Yes	4
C9orf25	Yes	Yes	No	Yes	Yes	4
ANKS6	Yes	Yes	No	Yes	Yes	4
EPB49	Yes	Yes	No	Yes	Yes	4
EPHAYes	Yes	Yes	No	Yes	Yes	4
EPHA8	Yes	Yes	No	Yes	Yes	4
HIPKYes	Yes	Yes	No	Yes	Yes	4
NR2F6	Yes	Yes	No	Yes	Yes	4
SLC36AYes	Yes	Yes	No	Yes	Yes	4
ERF	Yes	Yes	No	Yes	Yes	4
AKT2	Yes	Yes	No	Yes	Yes	4
ERNYes	Yes	Yes	No	Yes	Yes	4
ETV6	Yes	Yes	No	Yes	Yes	4
EXTL3	Yes	Yes	No	Yes	Yes	4
EZHYes	Yes	Yes	No	Yes	Yes	4
F2R	Yes	Yes	No	Yes	Yes	4
ABCDYes	Yes	Yes	No	Yes	Yes	4
FAH	Yes	Yes	No	Yes	Yes	4
CYesNoorf56	Yes	Yes	No	Yes	Yes	4
ORAOVYes	Yes	Yes	No	Yes	Yes	4
OAF	Yes	Yes	No	Yes	Yes	4
FCER2	Yes	Yes	No	Yes	Yes	4
HNRPUL2	Yes	Yes	No	Yes	Yes	4
C6orf223	Yes	Yes	No	Yes	Yes	4
KIF6	Yes	Yes	No	Yes	Yes	4
C6orf89	Yes	Yes	No	Yes	Yes	4
LEMD2	Yes	Yes	No	Yes	Yes	4
FOXKYes	Yes	Yes	No	Yes	Yes	4
ALDH3B2	Yes	Yes	No	Yes	Yes	4
FLJ37No78	Yes	Yes	No	Yes	Yes	4
ATXN7LYes	Yes	Yes	No	Yes	Yes	4
SLC35FYes	Yes	Yes	No	Yes	Yes	4
KCTD2No	Yes	Yes	No	Yes	Yes	4
TMEMYes3No	Yes	Yes	No	Yes	Yes	4
SLC29A4	Yes	Yes	No	Yes	Yes	4
FECH	No	Yes	Yes	Yes	Yes	4
FGFYesYes	Yes	Yes	No	Yes	Yes	4
FGFRYes	Yes	Yes	No	Yes	Yes	4
ITGAYesYes	Yes	Yes	No	Yes	Yes	4
RHOBTB3	Yes	Yes	No	Yes	Yes	4
VASHYes	Yes	Yes	No	Yes	Yes	4
DZIPYes	Yes	Yes	No	Yes	Yes	4
MLXIP	Yes	Yes	No	Yes	Yes	4
CLSTNYes	Yes	Yes	No	Yes	Yes	4
UBOX5	Yes	Yes	No	Yes	Yes	4
ZNF365	Yes	Yes	No	Yes	Yes	4
ZNF365	Yes	Yes	No	Yes	Yes	4
CD93	Yes	Yes	No	Yes	Yes	4
SHANK2	Yes	Yes	No	Yes	Yes	4
SCMHYes	Yes	Yes	No	Yes	Yes	4
MYHYes5	Yes	Yes	No	Yes	Yes	4
FAIM2	Yes	Yes	No	Yes	Yes	4
TMCCYes	Yes	Yes	No	Yes	Yes	4
UNCYes3A	Yes	Yes	No	Yes	Yes	4
MYOYes6	Yes	Yes	No	Yes	Yes	4
WDTCYes	Yes	Yes	No	Yes	Yes	4
FOXEYes	Yes	Yes	No	Yes	Yes	4
KIF2YesB	Yes	Yes	No	Yes	Yes	4
FNBPYes	Yes	Yes	No	Yes	Yes	4
FOXMYes	Yes	Yes	No	Yes	Yes	4
ZHX3	Yes	Yes	No	Yes	Yes	4
NMNAT2	Yes	Yes	No	Yes	Yes	4
ZNF6No9	Yes	Yes	No	Yes	Yes	4
KIAANoNo82	Yes	Yes	No	Yes	Yes	4
KIAANo564	Yes	Yes	No	Yes	Yes	4
ERCYes	Yes	Yes	No	Yes	Yes	4
FOXO3	Yes	Yes	No	Yes	Yes	4
SIPAYesL3	Yes	Yes	No	Yes	Yes	4
CDC2L6	Yes	Yes	No	Yes	Yes	4
MCF2L2	Yes	Yes	No	Yes	Yes	4
TBCYesD2B	Yes	Yes	No	Yes	Yes	4
TBCYesD2B	Yes	Yes	No	Yes	Yes	4
HIC2	Yes	Yes	No	Yes	Yes	4
GLT25D2	Yes	Yes	No	Yes	Yes	4
PHF8	Yes	Yes	No	Yes	Yes	4
GRAMD4	Yes	Yes	No	Yes	Yes	4
NCDN	Yes	Yes	No	Yes	Yes	4
SEPT6	Yes	Yes	No	Yes	Yes	4
SEPT6	Yes	Yes	No	Yes	Yes	4
MAPK8IP3	Yes	Yes	No	Yes	Yes	4
M-RIP	Yes	Yes	No	Yes	Yes	4
TTLLYes2	Yes	Yes	No	Yes	Yes	4
SEPT7	Yes	Yes	No	Yes	Yes	4
UBXD8	Yes	Yes	No	Yes	Yes	4
PLEKHM2	Yes	Yes	No	Yes	Yes	4
ZFR2	Yes	Yes	No	Yes	Yes	4
NUP2YesNo	Yes	Yes	No	Yes	Yes	4
ARC	Yes	Yes	No	Yes	Yes	4
FLT4	Yes	Yes	No	Yes	Yes	4
KIAANo556	Yes	Yes	No	Yes	Yes	4
OTUD3	Yes	Yes	No	Yes	Yes	4
ZC3H7B	Yes	Yes	No	Yes	Yes	4
DNMBP	Yes	Yes	No	Yes	Yes	4
TSPYL4	Yes	Yes	No	Yes	Yes	4
POFUT2	Yes	Yes	No	Yes	Yes	4
POFUT2	Yes	Yes	No	Yes	Yes	4
SMG6	Yes	Yes	No	Yes	Yes	4
MGRNYes	Yes	Yes	No	Yes	Yes	4
WSCDYes	Yes	Yes	No	Yes	Yes	4
FMOD	Yes	Yes	No	Yes	Yes	4
C22orf9	Yes	Yes	No	Yes	Yes	4
SLC9A8	Yes	Yes	No	Yes	Yes	4
CUX2	Yes	Yes	No	Yes	Yes	4
RPGRIPYesL	Yes	Yes	No	Yes	Yes	4
KIAANo467	Yes	Yes	No	Yes	Yes	4
PHFYes5	Yes	Yes	No	Yes	Yes	4
VPS39	Yes	Yes	No	Yes	Yes	4
KIAAYesNo45	Yes	Yes	No	Yes	Yes	4
USP24	Yes	Yes	No	Yes	Yes	4
PSD3	Yes	Yes	No	Yes	Yes	4
ARHGEFYes8	Yes	Yes	No	Yes	Yes	4
SRGAP2	Yes	Yes	No	Yes	Yes	4
NUDCD3	Yes	Yes	No	Yes	Yes	4
PIP5KYesC	Yes	Yes	No	Yes	Yes	4
COTLYes	Yes	Yes	No	Yes	Yes	4
FREQ	Yes	Yes	No	Yes	Yes	4
ABCB9	Yes	Yes	No	Yes	Yes	4
ICMT	Yes	Yes	No	Yes	Yes	4
NPTXR	No	Yes	Yes	Yes	Yes	4
BRD4	Yes	Yes	No	Yes	Yes	4
CBX7	Yes	Yes	No	Yes	Yes	4
MACFYes	Yes	Yes	No	Yes	Yes	4
TTC9	Yes	Yes	No	Yes	Yes	4
KCTD2	Yes	Yes	No	Yes	Yes	4
CABINYes	Yes	Yes	No	Yes	Yes	4
HMHAYes	Yes	Yes	No	Yes	Yes	4
FOSB	Yes	Yes	No	Yes	Yes	4
MAPK8IP2	Yes	Yes	No	Yes	Yes	4
RASD2	Yes	Yes	No	Yes	Yes	4
DDAHYes	Yes	Yes	No	Yes	Yes	4
CARHSPYes	Yes	Yes	No	Yes	Yes	4
SH3BPYes	Yes	Yes	No	Yes	Yes	4
BACEYes	Yes	Yes	No	Yes	Yes	4
FAM89B	Yes	Yes	No	Yes	Yes	4
KCNEYesL	Yes	Yes	No	Yes	Yes	4
BCL2LYes3	Yes	Yes	No	Yes	Yes	4
ALPI	Yes	Yes	No	Yes	Yes	4
ALPP	Yes	Yes	No	Yes	Yes	4
ALPPL2	Yes	Yes	No	Yes	Yes	4
NR5AYes	Yes	Yes	No	Yes	Yes	4
FUT7	Yes	Yes	No	Yes	Yes	4
STXBP4	Yes	Yes	No	Yes	Yes	4
FNDC5	Yes	Yes	No	Yes	Yes	4
LASS6	Yes	Yes	No	Yes	Yes	4
CNIH2	Yes	Yes	No	Yes	Yes	4
CYes9orf26	Yes	Yes	No	Yes	Yes	4
PCSK9	Yes	Yes	No	Yes	Yes	4
ANKS4B	Yes	Yes	No	Yes	Yes	4
UNC84B	Yes	Yes	No	Yes	Yes	4
B4GALNTYes	Yes	Yes	No	Yes	Yes	4
DFNB3Yes	Yes	Yes	No	Yes	Yes	4
TRIM58	Yes	Yes	No	Yes	Yes	4
FAMYesYes9B	Yes	Yes	No	Yes	Yes	4
FAMYesYes9B	Yes	Yes	No	Yes	Yes	4
NSLYes	Yes	Yes	No	Yes	Yes	4
NSLYes	Yes	Yes	No	Yes	Yes	4
PARS2	Yes	Yes	No	Yes	Yes	4
ULK3	Yes	Yes	No	Yes	Yes	4
TBCYesDYesNoB	Yes	Yes	No	Yes	Yes	4
ODZ4	Yes	Yes	No	Yes	Yes	4
NELF	Yes	Yes	No	Yes	Yes	4
ACOTYesYes	Yes	Yes	No	Yes	Yes	4
OSBPL3	Yes	Yes	No	Yes	Yes	4
CHD5	Yes	Yes	No	Yes	Yes	4
SSYes8LYes	Yes	Yes	No	Yes	Yes	4
CNTNAP2	Yes	Yes	No	Yes	Yes	4
ZNF5NoNo	Yes	Yes	No	Yes	Yes	4
KIAANo888	Yes	Yes	No	Yes	Yes	4
PPPYesRYes6B	Yes	Yes	No	Yes	Yes	4
AUTS2	Yes	Yes	No	Yes	Yes	4
GGAYes	Yes	Yes	No	Yes	Yes	4
NAT9	Yes	Yes	No	Yes	Yes	4
AMDYes	Yes	Yes	No	Yes	Yes	4
GAS8	Yes	Yes	No	Yes	Yes	4
B3GAT3	Yes	Yes	No	Yes	Yes	4
GATAYes	Yes	Yes	No	Yes	Yes	4
GATA2	Yes	Yes	No	Yes	Yes	4
GATA4	Yes	Yes	No	Yes	Yes	4
FBXO25	Yes	Yes	No	Yes	Yes	4
GCHFR	Yes	Yes	No	Yes	Yes	4
LHX6	Yes	Yes	No	Yes	Yes	4
LHX6	Yes	Yes	No	Yes	Yes	4
NUPRYes	Yes	Yes	No	Yes	Yes	4
CNNM4	Yes	Yes	No	Yes	Yes	4
CNNMYes	Yes	Yes	No	Yes	Yes	4
HEYL	Yes	Yes	No	Yes	Yes	4
TIMMYes3	Yes	Yes	No	Yes	Yes	4
EIF2CYes	Yes	Yes	No	Yes	Yes	4
GDIYes	Yes	Yes	No	Yes	Yes	4
AMFR	Yes	Yes	No	Yes	Yes	4
GJA3	Yes	Yes	No	Yes	Yes	4
B3GATYes	Yes	Yes	No	Yes	Yes	4
TMEM28	Yes	Yes	No	Yes	Yes	4
HSPB7	Yes	Yes	No	Yes	Yes	4
SIGLEC8	Yes	Yes	No	Yes	Yes	4
ILYes7C	Yes	Yes	No	Yes	Yes	4
ARHGEFYes6	Yes	Yes	No	Yes	Yes	4
VENTX	Yes	Yes	No	Yes	Yes	4
FRAGYes	Yes	Yes	No	Yes	Yes	4
RABGEFYes	Yes	Yes	No	Yes	Yes	4
POLL	Yes	Yes	No	Yes	Yes	4
SGSM3	Yes	Yes	No	Yes	Yes	4
POLM	Yes	Yes	No	Yes	Yes	4
GNAI2	Yes	Yes	No	Yes	Yes	4
GNAOYes	Yes	Yes	No	Yes	Yes	4
GNAOYes	Yes	Yes	No	Yes	Yes	4
GNAZ	Yes	Yes	No	Yes	Yes	4
GOLGA2	Yes	Yes	No	Yes	Yes	4
SFN	Yes	Yes	No	Yes	Yes	4
GPDYes	Yes	Yes	No	Yes	Yes	4
GPD2	Yes	Yes	No	Yes	Yes	4
GPD2	Yes	No	Yes	Yes	Yes	4
GPR3	Yes	Yes	No	Yes	Yes	4
KCTD2Yes	Yes	Yes	No	Yes	Yes	4
LOC2835Yes4	Yes	Yes	No	Yes	Yes	4
CYes4orf68	Yes	Yes	No	Yes	Yes	4
PTRF	Yes	Yes	No	Yes	Yes	4
FLJ3522No	Yes	Yes	No	Yes	Yes	4
TMEMYesNo5	Yes	Yes	No	Yes	Yes	4
CXCLYes7	Yes	Yes	No	Yes	Yes	4
KLK9	Yes	Yes	No	Yes	Yes	4
SLC25A42	Yes	Yes	No	Yes	Yes	4
GPR26	Yes	Yes	No	Yes	Yes	4
SECYes4L4	Yes	Yes	No	Yes	Yes	4
DOK7	Yes	Yes	No	Yes	Yes	4
SH3PXD2B	Yes	Yes	No	Yes	Yes	4
LOC285636	Yes	Yes	No	Yes	Yes	4
RGMB	Yes	Yes	No	Yes	Yes	4
TREML4	Yes	Yes	No	Yes	Yes	4
ANKYes	Yes	Yes	No	Yes	Yes	4
ZNF7No7	Yes	Yes	No	Yes	Yes	4
FAM78A	Yes	Yes	No	Yes	Yes	4
GRK6	Yes	Yes	No	Yes	Yes	4
GPSYes	Yes	Yes	No	Yes	Yes	4
GRB2	Yes	Yes	No	Yes	Yes	4
GITYes	Yes	Yes	No	Yes	Yes	4
CYes9orf53	Yes	Yes	No	Yes	Yes	4
GRINYes	Yes	Yes	No	Yes	Yes	4
GRINA	Yes	Yes	No	Yes	Yes	4
SAP3NoBP	Yes	Yes	No	Yes	Yes	4
GSK3A	Yes	Yes	No	Yes	Yes	4
GSTM3	Yes	Yes	No	Yes	Yes	4
PARVB	Yes	Yes	No	Yes	Yes	4
GUCAYesB	Yes	Yes	No	Yes	Yes	4
YPELYes	Yes	Yes	No	Yes	Yes	4
CCDCYesNo6	Yes	Yes	No	Yes	Yes	4
GPRYes32	Yes	Yes	No	Yes	Yes	4
GYPC	Yes	Yes	No	Yes	Yes	4
POMT2	Yes	Yes	No	Yes	Yes	4
GYSYes	Yes	Yes	No	Yes	Yes	4
PACSINYes	Yes	Yes	No	Yes	Yes	4
GUCY2D	Yes	Yes	No	Yes	Yes	4
TLX3	Yes	Yes	No	Yes	Yes	4
HAS3	Yes	Yes	No	Yes	Yes	4
HTT	Yes	Yes	No	Yes	Yes	4
KCNIP3	Yes	Yes	No	Yes	Yes	4
KCNIP2	Yes	Yes	No	Yes	Yes	4
CD2No9	Yes	Yes	No	Yes	Yes	4
EHD2	Yes	Yes	No	Yes	Yes	4
HICYes	Yes	Yes	No	Yes	Yes	4
HIPYes	Yes	Yes	No	Yes	Yes	4
ACACA	Yes	Yes	No	Yes	Yes	4
ANXAYesYes	Yes	Yes	No	Yes	Yes	4
HLCS	Yes	Yes	No	Yes	Yes	4
HMGB3	Yes	Yes	No	Yes	Yes	4
NR4AYes	Yes	Yes	No	Yes	Yes	4
FOXA2	Yes	Yes	No	Yes	Yes	4
HOXA7	Yes	Yes	No	Yes	Yes	4
HPCA	Yes	Yes	No	Yes	Yes	4
APBA2	Yes	Yes	No	Yes	Yes	4
HOXB3	Yes	Yes	No	Yes	Yes	4
HOXCYesNo	Yes	Yes	No	Yes	Yes	4
HRBL	Yes	Yes	No	Yes	Yes	4
HSPG2	Yes	Yes	No	Yes	Yes	4
NDSTYes	Yes	Yes	No	Yes	Yes	4
TMEMYesYes9	Yes	Yes	No	Yes	Yes	4
ESPNL	Yes	Yes	No	Yes	Yes	4
KY	Yes	Yes	No	Yes	Yes	4
ZKSCAN2	Yes	Yes	No	Yes	Yes	4
AQP8	Yes	Yes	No	Yes	Yes	4
RBPMS2	Yes	Yes	No	Yes	Yes	4
ZNF445	Yes	Yes	No	Yes	Yes	4
BMP8A	Yes	Yes	No	Yes	Yes	4
KLK3	Yes	Yes	No	Yes	Yes	4
FAS	Yes	Yes	No	Yes	Yes	4
FAS	Yes	Yes	No	Yes	Yes	4
ILYesRAP	Yes	Yes	No	Yes	Yes	4
IL2RG	Yes	Yes	No	Yes	Yes	4
IL6R	Yes	Yes	No	Yes	Yes	4
AQP2	Yes	Yes	No	Yes	Yes	4
IMPDHYes	Yes	Yes	No	Yes	Yes	4
IRF2	Yes	Yes	No	Yes	Yes	4
ARAF	Yes	Yes	No	Yes	Yes	4
ITGB4	Yes	Yes	No	Yes	Yes	4
ITPA	Yes	Yes	No	Yes	Yes	4
ITPKB	Yes	Yes	No	Yes	Yes	4
ITPR3	Yes	Yes	No	Yes	Yes	4
JARID2	Yes	Yes	No	Yes	Yes	4
JUP	Yes	Yes	No	Yes	Yes	4
KCNCYes	No	Yes	Yes	Yes	Yes	4
KCNC4	Yes	Yes	No	Yes	Yes	4
KCNC4	Yes	Yes	No	Yes	Yes	4
KCNDYes	Yes	Yes	No	Yes	Yes	4
AGRN	Yes	Yes	No	Yes	Yes	4
RABYes5	Yes	Yes	No	Yes	Yes	4
SLC27AYes	Yes	Yes	No	Yes	Yes	4
KCNJYes2	Yes	Yes	No	Yes	Yes	4
ARF3	Yes	Yes	No	Yes	Yes	4
KCNK2	Yes	No	Yes	Yes	Yes	4
KCNK2	Yes	Yes	No	Yes	Yes	4
KCNK3	Yes	Yes	No	Yes	Yes	4
KIT	Yes	Yes	No	Yes	Yes	4
KLK2	Yes	Yes	No	Yes	Yes	4
KLK2	Yes	Yes	No	Yes	Yes	4
CYes5orf52	Yes	Yes	No	Yes	Yes	4
YPEL2	Yes	Yes	No	Yes	Yes	4
SLC6AYes7	Yes	Yes	No	Yes	Yes	4
FLJ3493Yes	Yes	Yes	No	Yes	Yes	4
CCDC4	Yes	Yes	No	Yes	Yes	4
IYD	Yes	Yes	No	Yes	Yes	4
LYesCAM	Yes	Yes	No	Yes	Yes	4
RHOG	Yes	Yes	No	Yes	Yes	4
LCNYes	Yes	Yes	No	Yes	Yes	4
LCPYes	Yes	Yes	No	Yes	Yes	4
LEP	Yes	Yes	No	Yes	Yes	4
LETMYes	Yes	Yes	No	Yes	Yes	4
LFNG	Yes	Yes	No	Yes	Yes	4
LGALS9	Yes	Yes	No	Yes	Yes	4
LMNA	Yes	Yes	No	Yes	Yes	4
RP5-YesYesNo3G7.6	Yes	Yes	No	Yes	Yes	4
SNX3No	Yes	Yes	No	Yes	Yes	4
ARL3	Yes	Yes	No	Yes	Yes	4
LRPYes	Yes	Yes	No	Yes	Yes	4
MAFG	Yes	Yes	No	Yes	Yes	4
MAG	Yes	Yes	No	Yes	Yes	4
ARSB	Yes	Yes	No	Yes	Yes	4
MAPYesB	Yes	Yes	No	Yes	Yes	4
MAPT	Yes	Yes	No	Yes	Yes	4
MATYesA	Yes	Yes	No	Yes	Yes	4
MAX	Yes	Yes	No	Yes	Yes	4
MAX	Yes	Yes	No	Yes	Yes	4
MAZ	Yes	Yes	No	Yes	Yes	4
MAZ	Yes	Yes	No	Yes	Yes	4
MDM4	Yes	Yes	No	Yes	Yes	4
MEF2D	Yes	Yes	No	Yes	Yes	4
MAP3K3	Yes	Yes	No	Yes	Yes	4
MFGE8	Yes	Yes	No	Yes	Yes	4
MFNG	Yes	Yes	No	Yes	Yes	4
MLLTYes	Yes	Yes	No	Yes	Yes	4
AFFYes	Yes	Yes	No	Yes	Yes	4
ACHE	Yes	Yes	No	Yes	Yes	4
FOXO4	Yes	Yes	No	Yes	Yes	4
MMPYes4	Yes	Yes	No	Yes	Yes	4
MMPYes6	Yes	Yes	No	Yes	Yes	4
MNYes	Yes	Yes	No	Yes	Yes	4
MPP2	Yes	Yes	No	Yes	Yes	4
MPZ	Yes	Yes	No	Yes	Yes	4
BCL2LYes5	Yes	Yes	No	Yes	Yes	4
MSIYes	Yes	Yes	No	Yes	Yes	4
MSN	Yes	Yes	No	Yes	Yes	4
MTHFR	Yes	Yes	No	Yes	Yes	4
MYO6	Yes	Yes	No	Yes	Yes	4
GIMAP6	Yes	Yes	No	Yes	Yes	4
NEUROD2	Yes	Yes	No	Yes	Yes	4
NF2	Yes	Yes	No	Yes	Yes	4
NF2	Yes	Yes	No	Yes	Yes	4
NF2	Yes	Yes	No	Yes	Yes	4
NFATCYes	Yes	Yes	No	Yes	Yes	4
NFIX	Yes	Yes	No	Yes	Yes	4
NFKB2	Yes	Yes	No	Yes	Yes	4
NGFR	Yes	Yes	No	Yes	Yes	4
NPTXYes	Yes	Yes	No	Yes	Yes	4
NPTX2	Yes	Yes	No	Yes	Yes	4
ATP2B2	Yes	Yes	No	Yes	Yes	4
NTSRYes	Yes	Yes	No	Yes	Yes	4
ATP2B4	Yes	Yes	No	Yes	Yes	4
ATP2B4	Yes	Yes	No	Yes	Yes	4
ATP4A	Yes	Yes	No	Yes	Yes	4
OGDH	Yes	Yes	No	Yes	Yes	4
P4HB	Yes	Yes	No	Yes	Yes	4
COL5A3	Yes	Yes	No	Yes	Yes	4
PAXYes	Yes	Yes	No	Yes	Yes	4
PAX4	Yes	Yes	No	Yes	Yes	4
PAX9	Yes	Yes	No	Yes	Yes	4
CDON	Yes	Yes	No	Yes	Yes	4
SOST	Yes	Yes	No	Yes	Yes	4
PCDHYes	Yes	Yes	No	Yes	Yes	4
RRPYes5	Yes	Yes	No	Yes	Yes	4
ZBTB7B	Yes	Yes	No	Yes	Yes	4
POLRYesD	Yes	Yes	No	Yes	Yes	4
SIDT2	Yes	Yes	No	Yes	Yes	4
ING4	Yes	Yes	No	Yes	Yes	4
ING4	Yes	Yes	No	Yes	Yes	4
SDF4	Yes	Yes	No	Yes	Yes	4
SDF4	Yes	Yes	No	Yes	Yes	4
NAGPA	Yes	Yes	No	Yes	Yes	4
LEFYes	Yes	Yes	No	Yes	Yes	4
LEFYes	Yes	Yes	No	Yes	Yes	4
CPA4	Yes	Yes	No	Yes	Yes	4
GP6	Yes	Yes	No	Yes	Yes	4
GP6	Yes	Yes	No	Yes	Yes	4
CLDNYes8	Yes	Yes	No	Yes	Yes	4
MARCH2	Yes	Yes	No	Yes	Yes	4
PCTKYes	Yes	Yes	No	Yes	Yes	4
GOLMYes	Yes	Yes	No	Yes	Yes	4
CENDYes	Yes	Yes	No	Yes	Yes	4
PCTK3	Yes	Yes	No	Yes	Yes	4
REEP2	Yes	Yes	No	Yes	Yes	4
ARL6IP4	Yes	Yes	No	Yes	Yes	4
ARL6IP4	Yes	Yes	No	Yes	Yes	4
PDCDYes	Yes	Yes	No	Yes	Yes	4
C8orf55	Yes	Yes	No	Yes	Yes	4
ZMYNDYesNo	Yes	Yes	No	Yes	Yes	4
CSAD	Yes	Yes	No	Yes	Yes	4
AIGYes	Yes	Yes	No	Yes	Yes	4
PDE4A	Yes	Yes	No	Yes	Yes	4
SNX9	Yes	Yes	No	Yes	Yes	4
RHCG	Yes	Yes	No	Yes	Yes	4
PDE6G	Yes	Yes	No	Yes	Yes	4
ETV7	Yes	Yes	No	Yes	Yes	4
CYes4orfYes29	Yes	Yes	No	Yes	Yes	4
PDEYesB	Yes	Yes	No	Yes	Yes	4
SCLY	Yes	Yes	No	Yes	Yes	4
PDGFB	Yes	Yes	No	Yes	Yes	4
NT5DC3	Yes	Yes	No	Yes	Yes	4
RAB6B	Yes	Yes	No	Yes	Yes	4
MEDYes5	Yes	No	Yes	Yes	Yes	4
MEDYes5	Yes	Yes	No	Yes	Yes	4
KLFYes3	Yes	Yes	No	Yes	Yes	4
SUFU	Yes	Yes	No	Yes	Yes	4
FBXO4No	Yes	Yes	No	Yes	Yes	4
RTELYes	Yes	Yes	No	Yes	Yes	4
RTELYes	Yes	Yes	No	Yes	Yes	4
PFAS	Yes	Yes	No	Yes	Yes	4
PFKFBYes	Yes	Yes	No	Yes	Yes	4
PFNYes	Yes	Yes	No	Yes	Yes	4
PHF2	Yes	Yes	No	Yes	Yes	4
PHKA2	Yes	Yes	No	Yes	Yes	4
ATP6VNoC	Yes	Yes	No	Yes	Yes	4
PKLR	Yes	Yes	No	Yes	Yes	4
ZFYVEYes	Yes	Yes	No	Yes	Yes	4
PLECYes	Yes	Yes	No	Yes	Yes	4
ATP6VNoAYes	Yes	Yes	No	Yes	Yes	4
PTOVYes	Yes	Yes	No	Yes	Yes	4
EDG8	Yes	Yes	No	Yes	Yes	4
DUOXYes	Yes	Yes	No	Yes	Yes	4
CSNKYesGYes	Yes	Yes	No	Yes	Yes	4
ATP7B	Yes	Yes	No	Yes	Yes	4
C2Yesorf29	Yes	Yes	No	Yes	Yes	4
SEPT5	Yes	Yes	No	Yes	Yes	4
CYesorfYes9No	Yes	Yes	No	Yes	Yes	4
POLR2E	Yes	Yes	No	Yes	Yes	4
POLR2L	Yes	Yes	No	Yes	Yes	4
RHOF	Yes	Yes	No	Yes	Yes	4
POU2F2	Yes	Yes	No	Yes	Yes	4
CCDC93	Yes	Yes	No	Yes	Yes	4
NECAB2	Yes	Yes	No	Yes	Yes	4
FBXLYes9	Yes	Yes	No	Yes	Yes	4
FLJ2No674	Yes	Yes	No	Yes	Yes	4
HES2	Yes	Yes	No	Yes	Yes	4
PPARA	Yes	Yes	No	Yes	Yes	4
TMEMYesNo6B	Yes	Yes	No	Yes	Yes	4
FBLIMYes	Yes	Yes	No	Yes	Yes	4
FNDC8	Yes	Yes	No	Yes	Yes	4
ILYes7RD	Yes	Yes	No	Yes	Yes	4
PCSK4	Yes	Yes	No	Yes	Yes	4
PPPYesRYes2C	Yes	Yes	No	Yes	Yes	4
PPIA	Yes	Yes	No	Yes	Yes	4
DNAJBYes2	Yes	Yes	No	Yes	Yes	4
DNAJBYes2	Yes	Yes	No	Yes	Yes	4
TET2	Yes	Yes	No	Yes	Yes	4
KLHL24	Yes	Yes	No	Yes	Yes	4
ZNF562	Yes	Yes	No	Yes	Yes	4
GINYes	Yes	Yes	No	Yes	Yes	4
CYesNoorf26	Yes	Yes	No	Yes	Yes	4
CYesNoorf26	Yes	No	Yes	Yes	Yes	4
DEF8	Yes	Yes	No	Yes	Yes	4
PGPEPYes	Yes	Yes	No	Yes	Yes	4
C9orfYes67	Yes	Yes	No	Yes	Yes	4
GPATCH4	Yes	Yes	No	Yes	Yes	4
TMEMYesNo4	Yes	Yes	No	Yes	Yes	4
C4orf3No	Yes	Yes	No	Yes	Yes	4
FLJ2No3No9	Yes	Yes	No	Yes	Yes	4
CYP2WYes	Yes	Yes	No	Yes	Yes	4
RPP25	Yes	Yes	No	Yes	Yes	4
UBE2R2	Yes	Yes	No	Yes	Yes	4
C2Noorf27	Yes	Yes	No	Yes	Yes	4
C2orfYes8	Yes	Yes	No	Yes	Yes	4
CLN6	Yes	Yes	No	Yes	Yes	4
ZSCAN2	Yes	Yes	No	Yes	Yes	4
PPPYesCC	Yes	Yes	No	Yes	Yes	4
FAM7NoA	Yes	Yes	No	Yes	Yes	4
CDCA4	Yes	Yes	No	Yes	Yes	4
CDCA4	Yes	Yes	No	Yes	Yes	4
PDPR	Yes	Yes	No	Yes	Yes	4
SOBP	Yes	Yes	No	Yes	Yes	4
CYesNoorfYesYes8	Yes	Yes	No	Yes	Yes	4
ATP5SL	Yes	Yes	No	Yes	Yes	4
FIGN	Yes	Yes	No	Yes	Yes	4
VPSYes3D	Yes	Yes	No	Yes	Yes	4
PYes5RS	Yes	Yes	No	Yes	Yes	4
ATAD3A	Yes	Yes	No	Yes	Yes	4
PPP2R2C	Yes	Yes	No	Yes	Yes	4
ETNK2	Yes	Yes	No	Yes	Yes	4
THNSL2	Yes	Yes	No	Yes	Yes	4
C7orf43	Yes	Yes	No	Yes	Yes	4
SYNJ2BP	Yes	Yes	No	Yes	Yes	4
FBXL8	Yes	Yes	No	Yes	Yes	4
STK32B	Yes	Yes	No	Yes	Yes	4
PPYRYes	Yes	Yes	No	Yes	Yes	4
PRELP	Yes	Yes	No	Yes	Yes	4
SMPD3	Yes	Yes	No	Yes	Yes	4
GALNTYesNo	Yes	Yes	No	Yes	Yes	4
MED29	Yes	Yes	No	Yes	Yes	4
OTUD5	Yes	Yes	No	Yes	Yes	4
OTUBYes	Yes	Yes	No	Yes	Yes	4
MTMR8	Yes	Yes	No	Yes	Yes	4
AMBRAYes	Yes	Yes	No	Yes	Yes	4
PRKABYes	Yes	Yes	No	Yes	Yes	4
PRKAB2	Yes	Yes	No	Yes	Yes	4
FLJ2No489	Yes	Yes	No	Yes	Yes	4
HIFYesAN	Yes	Yes	No	Yes	Yes	4
PACSYes	Yes	Yes	No	Yes	Yes	4
IPO9	Yes	Yes	No	Yes	Yes	4
KBTBD4	Yes	Yes	No	Yes	Yes	4
DOK4	Yes	Yes	No	Yes	Yes	4
ENAH	Yes	Yes	No	Yes	Yes	4
SEPTYesYes	Yes	Yes	No	Yes	Yes	4
PRKAR2A	Yes	Yes	No	Yes	Yes	4
PRKCA	Yes	Yes	No	Yes	Yes	4
SCN3B	Yes	Yes	No	Yes	Yes	4
FOXJ2	Yes	Yes	No	Yes	Yes	4
PRKCG	Yes	Yes	No	Yes	Yes	4
UBAP2	Yes	Yes	No	Yes	Yes	4
LMO3	Yes	Yes	No	Yes	Yes	4
ZNF395	Yes	Yes	No	Yes	Yes	4
LOC559No8	Yes	Yes	No	Yes	Yes	4
MAPK4	Yes	Yes	No	Yes	Yes	4
GNGYes2	Yes	Yes	No	Yes	Yes	4
BARXYes	Yes	Yes	No	Yes	Yes	4
UBFDYes	Yes	Yes	No	Yes	Yes	4
PRKX	Yes	Yes	No	Yes	Yes	4
PRODH	Yes	Yes	No	Yes	Yes	4
MASPYes	Yes	Yes	No	Yes	Yes	4
PSAP	Yes	Yes	No	Yes	Yes	4
INPP5E	Yes	Yes	No	Yes	Yes	4
TMPRSS4	Yes	Yes	No	Yes	Yes	4
PSKHYes	Yes	Yes	No	Yes	Yes	4
ZC3HAVYes	Yes	Yes	No	Yes	Yes	4
AGPAT3	Yes	Yes	No	Yes	Yes	4
AGPAT4	Yes	Yes	No	Yes	Yes	4
SH3GLB2	Yes	Yes	No	Yes	Yes	4
CYes5orf39	Yes	Yes	No	Yes	Yes	4
GPRYesNo8	Yes	Yes	No	Yes	Yes	4
NT5M	Yes	Yes	No	Yes	Yes	4
PRDM8	Yes	Yes	No	Yes	Yes	4
CTNNBIPYes	Yes	Yes	No	Yes	Yes	4
PSMC4	Yes	Yes	No	Yes	Yes	4
PCBP4	Yes	No	Yes	Yes	Yes	4
PCBP4	Yes	Yes	No	Yes	Yes	4
ENTPD7	Yes	Yes	No	Yes	Yes	4
PARPYesYes	Yes	Yes	No	Yes	Yes	4
PLXDCYes	Yes	Yes	No	Yes	Yes	4
SLC44A2	Yes	Yes	No	Yes	Yes	4
ZNFXYes	Yes	Yes	No	Yes	Yes	4
TTC7A	Yes	Yes	No	Yes	Yes	4
PBXIPYes	Yes	Yes	No	Yes	Yes	4
MRS2	Yes	Yes	No	Yes	Yes	4
PTGIS	Yes	Yes	No	Yes	Yes	4
SLC24A3	Yes	Yes	No	Yes	Yes	4
GALNTLYes	Yes	Yes	No	Yes	Yes	4
REXOYes	Yes	Yes	No	Yes	Yes	4
TMCC3	Yes	Yes	No	Yes	Yes	4
ZNF5Yes2B	Yes	Yes	No	Yes	Yes	4
ZNF49No	Yes	Yes	No	Yes	Yes	4
AHRR	Yes	Yes	No	Yes	Yes	4
MKL2	Yes	Yes	No	Yes	Yes	4
BAIYes	Yes	Yes	No	Yes	Yes	4
KIAAYes3No3	Yes	Yes	No	Yes	Yes	4
CASKINYes	Yes	Yes	No	Yes	Yes	4
PCDHYes9	Yes	Yes	No	Yes	Yes	4
SORCS2	Yes	Yes	No	Yes	Yes	4
ZNF3Yes9	Yes	Yes	No	Yes	Yes	4
MARCH4	Yes	Yes	No	Yes	Yes	4
KIAAYes4No7	Yes	Yes	No	Yes	Yes	4
USP36	Yes	Yes	No	Yes	Yes	4
PITPNM2	Yes	Yes	No	Yes	Yes	4
DHX37	Yes	Yes	No	Yes	Yes	4
KIAAYes553	Yes	Yes	No	Yes	Yes	4
GPAM	Yes	Yes	No	Yes	Yes	4
KIAAYes576	Yes	Yes	No	Yes	Yes	4
GPRYesNo7	Yes	Yes	No	Yes	Yes	4
SPTBN4	Yes	Yes	No	Yes	Yes	4
PTPN3	Yes	Yes	No	Yes	Yes	4
PTPN7	Yes	Yes	No	Yes	Yes	4
PTPRH	Yes	Yes	No	Yes	Yes	4
PVRLYes	Yes	Yes	No	Yes	Yes	4
PXN	Yes	Yes	No	Yes	Yes	4
PCYT2	Yes	Yes	No	Yes	Yes	4
TRAPPCYes	Yes	Yes	No	Yes	Yes	4
MIDYesIPYes	Yes	Yes	No	Yes	Yes	4
RAB3ILYes	Yes	Yes	No	Yes	Yes	4
RAC2	Yes	Yes	No	Yes	Yes	4
RAD2Yes	Yes	Yes	No	Yes	Yes	4
RAD5YesLYes	Yes	Yes	No	Yes	Yes	4
RALGDS	Yes	Yes	No	Yes	Yes	4
RAP2B	Yes	Yes	No	Yes	Yes	4
RARA	Yes	Yes	No	Yes	Yes	4
PRDMYes2	Yes	Yes	No	Yes	Yes	4
PRDMYes3	Yes	Yes	No	Yes	Yes	4
RBMS2	Yes	Yes	No	Yes	Yes	4
CCNDYes	Yes	Yes	No	Yes	Yes	4
RCVRN	Yes	Yes	No	Yes	Yes	4
BCL2	Yes	Yes	No	Yes	Yes	4
RELB	Yes	Yes	No	Yes	Yes	4
BCL2LYes	Yes	Yes	No	Yes	Yes	4
RFXYes	Yes	Yes	No	Yes	Yes	4
RFX2	Yes	Yes	No	Yes	Yes	4
RGS3	Yes	Yes	No	Yes	Yes	4
RHO	Yes	Yes	No	Yes	Yes	4
AFAPYes	Yes	Yes	No	Yes	Yes	4
BACH2	Yes	Yes	No	Yes	Yes	4
BCL7A	Yes	Yes	No	Yes	Yes	4
ALX4	Yes	Yes	No	Yes	Yes	4
LOC6No6495	Yes	Yes	No	Yes	Yes	4
HCN2	Yes	Yes	No	Yes	Yes	4
RPL28	Yes	Yes	No	Yes	Yes	4
RRAD	Yes	Yes	No	Yes	Yes	4
RREBYes	Yes	Yes	No	Yes	Yes	4
RXRA	Yes	Yes	No	Yes	Yes	4
SYesNoNoA3	Yes	Yes	No	Yes	Yes	4
MAPKYes2	Yes	Yes	No	Yes	Yes	4
ATXNYes	Yes	Yes	No	Yes	Yes	4
SCD	Yes	Yes	No	Yes	Yes	4
SCN2B	Yes	Yes	No	Yes	Yes	4
BGN	Yes	Yes	No	Yes	Yes	4
CCL25	Yes	Yes	No	Yes	Yes	4
ABHD4	Yes	Yes	No	Yes	Yes	4
UBE2O	Yes	Yes	No	Yes	Yes	4
C2Noorf59	Yes	Yes	No	Yes	Yes	4
GPSM3	Yes	Yes	No	Yes	Yes	4
BLK	Yes	Yes	No	Yes	Yes	4
LHPP	Yes	Yes	No	Yes	Yes	4
NOD2	Yes	Yes	No	Yes	Yes	4
XYLTYes	Yes	Yes	No	Yes	Yes	4
LEPREYes	Yes	Yes	No	Yes	Yes	4
TOR3A	Yes	Yes	No	Yes	Yes	4
SFRSYes	Yes	Yes	No	Yes	Yes	4
CXCR5	Yes	Yes	No	Yes	Yes	4
FBRS	Yes	Yes	No	Yes	Yes	4
MMP25	Yes	Yes	No	Yes	Yes	4
SFTPB	Yes	Yes	No	Yes	Yes	4
ZFPYesNo6	Yes	Yes	No	Yes	Yes	4
MTMRYes4	Yes	Yes	No	Yes	Yes	4
NOMYes	Yes	Yes	No	Yes	Yes	4
SGCD	Yes	Yes	No	Yes	Yes	4
CYes5orf56	Yes	Yes	No	Yes	Yes	4
SH3GLYes	Yes	Yes	No	Yes	Yes	4
GIGYFYes	Yes	Yes	No	Yes	Yes	4
SMAP2	Yes	Yes	No	Yes	Yes	4
TNS3	Yes	Yes	No	Yes	Yes	4
MICALYes	Yes	Yes	No	Yes	Yes	4
CERK	Yes	Yes	No	Yes	Yes	4
CRTC3	Yes	Yes	No	Yes	Yes	4
GINS3	Yes	Yes	No	Yes	Yes	4
DDX3Yes	Yes	Yes	No	Yes	Yes	4
ST3GAL4	Yes	Yes	No	Yes	Yes	4
CYes2orf43	Yes	Yes	No	Yes	Yes	4
SIX3	Yes	Yes	No	Yes	Yes	4
REEPYes	Yes	Yes	No	Yes	Yes	4
BMP3	No	Yes	Yes	Yes	Yes	4
SLC2A3	Yes	Yes	No	Yes	Yes	4
SLC2A4	Yes	Yes	No	Yes	Yes	4
SLC6A8	Yes	Yes	No	Yes	Yes	4
SLC6AYes2	Yes	Yes	No	Yes	Yes	4
SLC7AYes	Yes	Yes	No	Yes	Yes	4
SLC8AYes	Yes	Yes	No	Yes	Yes	4
BMP8B	Yes	Yes	No	Yes	Yes	4
SLCYes6A2	Yes	Yes	No	Yes	Yes	4
BMPR2	Yes	Yes	No	Yes	Yes	4
AACS	Yes	Yes	No	Yes	Yes	4
SMARCCYes	Yes	Yes	No	Yes	Yes	4
SUMO3	Yes	Yes	No	Yes	Yes	4
SNCB	Yes	Yes	No	Yes	Yes	4
SOD3	Yes	Yes	No	Yes	Yes	4
SOX3	Yes	Yes	No	Yes	Yes	4
SOX4	Yes	Yes	No	Yes	Yes	4
SOX5	Yes	Yes	No	Yes	Yes	4
SOXYesYes	Yes	Yes	No	Yes	Yes	4
SPIYes	Yes	Yes	No	Yes	Yes	4
SPN	Yes	Yes	No	Yes	Yes	4
SPTB	Yes	Yes	No	Yes	Yes	4
SREBF2	Yes	Yes	No	Yes	Yes	4
SSR3	Yes	Yes	No	Yes	Yes	4
SSTR2	Yes	Yes	No	Yes	Yes	4
STAT3	Yes	Yes	No	Yes	Yes	4
STAT5B	Yes	Yes	No	Yes	Yes	4
STK4	Yes	Yes	No	Yes	Yes	4
AURKA	Yes	Yes	No	Yes	Yes	4
STXBPYes	Yes	Yes	No	Yes	Yes	4
STXBPYes	Yes	Yes	No	Yes	Yes	4
SYNYes	Yes	Yes	No	Yes	Yes	4
SYNYes	Yes	Yes	No	Yes	Yes	4
SYP	Yes	Yes	No	Yes	Yes	4
TAF4	Yes	Yes	No	Yes	Yes	4
CNTN2	Yes	Yes	No	Yes	Yes	4
TBX2	Yes	Yes	No	Yes	Yes	4
TBXASYes	Yes	Yes	No	Yes	Yes	4
TBXASYes	Yes	Yes	No	Yes	Yes	4
HNFYesA	Yes	Yes	No	Yes	Yes	4
TCF7	Yes	Yes	No	Yes	Yes	4
TCF7	Yes	Yes	No	Yes	Yes	4
TEADYes	Yes	Yes	No	Yes	Yes	4
TEAD3	Yes	Yes	No	Yes	Yes	4
TEF	Yes	Yes	No	Yes	Yes	4
TERT	Yes	Yes	No	Yes	Yes	4
TFAP4	Yes	Yes	No	Yes	Yes	4
TFDPYes	Yes	Yes	No	Yes	Yes	4
TFE3	Yes	Yes	No	Yes	Yes	4
TGFBR3	Yes	Yes	No	Yes	Yes	4
TGM2	Yes	Yes	No	Yes	Yes	4
THBD	Yes	Yes	No	Yes	Yes	4
THRB	Yes	Yes	No	Yes	Yes	4
TIMP2	Yes	Yes	No	Yes	Yes	4
TIMP3	Yes	Yes	No	Yes	Yes	4
TM7SF2	Yes	Yes	No	Yes	Yes	4
TNNIYes	Yes	Yes	No	Yes	Yes	4
TNNT2	Yes	Yes	No	Yes	Yes	4
CYesQC	Yes	Yes	No	Yes	Yes	4
TPD52L2	Yes	Yes	No	Yes	Yes	4
TRPM2	Yes	Yes	No	Yes	Yes	4
TULP3	Yes	Yes	No	Yes	Yes	4
TNFSF4	Yes	Yes	No	Yes	Yes	4
UBE2L3	Yes	Yes	No	Yes	Yes	4
SUMOYes	Yes	No	Yes	Yes	Yes	4
SLC35A2	Yes	Yes	No	Yes	Yes	4
SLC35A2	Yes	Yes	No	Yes	Yes	4
SLC35A2	Yes	Yes	No	Yes	Yes	4
NRYesH2	Yes	Yes	No	Yes	Yes	4
CYesYesorf2	Yes	Yes	No	Yes	Yes	4
VIPR2	Yes	Yes	No	Yes	Yes	4
CYesYesorf9	Yes	Yes	No	Yes	Yes	4
CLIP2	Yes	Yes	No	Yes	Yes	4
WNT5A	Yes	Yes	No	Yes	Yes	4
XPNPEP2	Yes	Yes	No	Yes	Yes	4
CYes8orfYes	Yes	Yes	No	Yes	Yes	4
PSAPLYes	Yes	Yes	No	Yes	Yes	4
PCGF2	Yes	Yes	No	Yes	Yes	4
CACNAYesC	Yes	Yes	No	Yes	Yes	4
BTG2	Yes	Yes	No	Yes	Yes	4
CACNB3	Yes	Yes	No	Yes	Yes	4
PAX8	Yes	Yes	No	Yes	Yes	4
PAX8	Yes	Yes	No	Yes	Yes	4
CRELDYes	Yes	Yes	No	Yes	Yes	4
CRELDYes	Yes	Yes	No	Yes	Yes	4
OTUB2	Yes	Yes	No	Yes	Yes	4
DDAYes	Yes	Yes	No	Yes	Yes	4
KCTDYes5	Yes	Yes	No	Yes	Yes	4
PRRG3	Yes	Yes	No	Yes	Yes	4
ATG9A	Yes	Yes	No	Yes	Yes	4
FTO	Yes	Yes	No	Yes	Yes	4
ALGYes2	Yes	Yes	No	Yes	Yes	4
RNF26	Yes	Yes	No	Yes	Yes	4
ALDH5AYes	Yes	Yes	No	Yes	Yes	4
BATYes	Yes	Yes	No	Yes	Yes	4
IRX3	Yes	Yes	No	Yes	Yes	4
CALB2	Yes	Yes	No	Yes	Yes	4
CALB2	Yes	Yes	No	Yes	Yes	4
TFEB	Yes	Yes	No	Yes	Yes	4
CORO7	Yes	Yes	No	Yes	Yes	4
MULYes	Yes	Yes	No	Yes	Yes	4
ARMC7	Yes	Yes	No	Yes	Yes	4
NPEPLYes	Yes	Yes	No	Yes	Yes	4
VPS37B	Yes	Yes	No	Yes	Yes	4
NARS2	Yes	Yes	No	Yes	Yes	4
MAFK	Yes	Yes	No	Yes	Yes	4
SLC25A22	Yes	Yes	No	Yes	Yes	4
DHRSYes2	Yes	Yes	No	Yes	Yes	4
PIP4K2C	Yes	Yes	No	Yes	Yes	4
FLJYes2529	Yes	Yes	No	Yes	Yes	4
THSD4	Yes	Yes	No	Yes	Yes	4
DCAKD	Yes	Yes	No	Yes	Yes	4
RIN3	Yes	Yes	No	Yes	Yes	4
CYBRDYes	Yes	Yes	No	Yes	Yes	4
CYBRDYes	Yes	Yes	No	Yes	Yes	4
ADM2	Yes	Yes	No	Yes	Yes	4
GRRPYes	Yes	Yes	No	Yes	Yes	4
DHDDS	Yes	Yes	No	Yes	Yes	4
CYesNoorf8Yes	Yes	Yes	No	Yes	Yes	4
GRHL2	Yes	Yes	No	Yes	Yes	4
ANKRD53	Yes	Yes	No	Yes	Yes	4
PHC3	Yes	Yes	No	Yes	Yes	4
FOXRED2	Yes	Yes	No	Yes	Yes	4
C2orf37	Yes	Yes	No	Yes	Yes	4
ZNF6Yes4	Yes	Yes	No	Yes	Yes	4
PTGES2	Yes	Yes	No	Yes	Yes	4
FRASYes	Yes	Yes	No	Yes	Yes	4
ZC3HYes2A	Yes	Yes	No	Yes	Yes	4
SPSBYes	Yes	Yes	No	Yes	Yes	4
OPA3	Yes	Yes	No	Yes	Yes	4
PAAFYes	Yes	Yes	No	Yes	Yes	4
WDR26	Yes	Yes	No	Yes	Yes	4
KIAAYes539	Yes	Yes	No	Yes	Yes	4
TRABD	Yes	Yes	No	Yes	Yes	4
CPEB4	Yes	Yes	No	Yes	Yes	4
SP6	Yes	Yes	No	Yes	Yes	4
WDR82	Yes	Yes	No	Yes	Yes	4
AKNA	Yes	Yes	No	Yes	Yes	4
TTYH3	Yes	Yes	No	Yes	Yes	4
SLC44A4	Yes	Yes	No	Yes	Yes	4
SH3BP5L	Yes	Yes	No	Yes	Yes	4
ACTN4	Yes	Yes	No	Yes	Yes	4
PABPNYes	Yes	Yes	No	Yes	Yes	4
ST8SIA2	Yes	Yes	No	Yes	Yes	4
SH2D3C	Yes	Yes	No	Yes	Yes	4
ACTRYesA	Yes	Yes	No	Yes	Yes	4
USHYesG	Yes	Yes	No	Yes	Yes	4
ZPBP2	Yes	Yes	No	Yes	Yes	4
SLC43A2	Yes	Yes	No	Yes	Yes	4
ZFP3	Yes	Yes	No	Yes	Yes	4
PHOSPHOYes	Yes	Yes	No	Yes	Yes	4
PLEKHA6	Yes	Yes	No	Yes	Yes	4
JMJD2B	Yes	Yes	No	Yes	Yes	4
WDR43	Yes	Yes	No	Yes	Yes	4
AFF2	Yes	Yes	No	Yes	Yes	4
PANXYes	Yes	Yes	No	Yes	Yes	4
FRZB	Yes	Yes	No	Yes	Yes	4
ZNF396	Yes	Yes	No	Yes	Yes	4
WDR4NoA	No	Yes	Yes	Yes	Yes	4
CYesorfYes44	Yes	Yes	No	Yes	Yes	4
FOXD3	Yes	Yes	No	Yes	Yes	4
GNG3	Yes	Yes	No	Yes	Yes	4
GOLGAYes	Yes	Yes	No	Yes	Yes	4
ANKRD52	Yes	Yes	No	Yes	Yes	4
FAM83H	Yes	Yes	No	Yes	Yes	4
ZFP4Yes	Yes	Yes	No	Yes	Yes	4
MKNK2	Yes	Yes	No	Yes	Yes	4
HNRNPAYes	Yes	Yes	No	Yes	Yes	4
STAC2	Yes	Yes	No	Yes	Yes	4
RHOH	Yes	Yes	No	Yes	Yes	4
FLJ35767	Yes	Yes	No	Yes	Yes	4
LRCH4	Yes	Yes	No	Yes	Yes	4
HAPLN4	Yes	Yes	No	Yes	Yes	4
MCAM	Yes	Yes	No	Yes	Yes	4
MPL	Yes	Yes	No	Yes	Yes	4
ACLY	Yes	Yes	No	Yes	Yes	4
FURIN	Yes	Yes	No	Yes	Yes	4
TRATYes	Yes	Yes	No	Yes	Yes	4
ZBTB7A	Yes	Yes	No	Yes	Yes	4
MXRA8	Yes	Yes	No	Yes	Yes	4
ELP3	Yes	Yes	No	Yes	Yes	4
LYRM4	Yes	Yes	No	Yes	Yes	4
VANGL2	Yes	Yes	No	Yes	Yes	4
KIAAYes328	Yes	Yes	No	Yes	Yes	4
PDZD4	Yes	Yes	No	Yes	Yes	4
PTPRN2	Yes	Yes	No	Yes	Yes	4
BCORLYes	Yes	Yes	No	Yes	Yes	4
MOSCYes	Yes	Yes	No	Yes	Yes	4
SOXYes2	Yes	Yes	No	Yes	Yes	4
UQCRB	Yes	Yes	No	Yes	Yes	4
ZNF26	Yes	Yes	No	Yes	Yes	4
EFHD2	Yes	Yes	No	Yes	Yes	4
C6orfYes34	Yes	Yes	No	Yes	Yes	4
LIMD2	Yes	Yes	No	Yes	Yes	4
DGCRYes4	Yes	Yes	No	Yes	Yes	4
TMTCYes	Yes	Yes	No	Yes	Yes	4
CASP9	Yes	Yes	No	Yes	Yes	4
FLYWCHYes	Yes	Yes	No	Yes	Yes	4
HIATLYes	Yes	Yes	No	Yes	Yes	4
KIAAYes754	Yes	Yes	No	Yes	Yes	4
BHLHB2	Yes	Yes	No	Yes	Yes	4
SYNGAPYes	Yes	Yes	No	Yes	Yes	4
TIMELESS	Yes	Yes	No	Yes	Yes	4
MAP3KYes4	Yes	Yes	No	Yes	Yes	4
GPRC5A	Yes	Yes	No	Yes	Yes	4
CREB3LYes	Yes	Yes	No	Yes	Yes	4
CD34	Yes	Yes	No	Yes	Yes	4
SNAP9Yes	Yes	Yes	No	Yes	Yes	4
BCL2LYesYes	Yes	Yes	No	Yes	Yes	4
SH2B3	Yes	Yes	No	Yes	Yes	4
CDH5	Yes	Yes	No	Yes	Yes	4
MAMLDYes	Yes	Yes	No	Yes	Yes	4
DNAJB6	Yes	Yes	No	Yes	Yes	4
ATP9A	Yes	Yes	No	Yes	Yes	4
UST	Yes	Yes	No	Yes	Yes	4
PPIF	Yes	Yes	No	Yes	Yes	4
SORBS3	Yes	Yes	No	Yes	Yes	4
FLOTYes	Yes	Yes	No	Yes	Yes	4
TIMMYes7B	Yes	Yes	No	Yes	Yes	4
SF3B4	Yes	Yes	No	Yes	Yes	4
APC2	Yes	Yes	No	Yes	Yes	4
TNIPYes	Yes	Yes	No	Yes	Yes	4
LAMC3	Yes	Yes	No	Yes	Yes	4
IKZFYes	Yes	Yes	No	Yes	Yes	4
SMYD5	Yes	Yes	No	Yes	Yes	4
PCGF3	Yes	Yes	No	Yes	Yes	4
ATP8AYes	Yes	Yes	No	Yes	Yes	4
CDSN	Yes	Yes	No	Yes	Yes	4
LRRN2	Yes	Yes	No	Yes	Yes	4
CRTAP	Yes	Yes	No	Yes	Yes	4
ADARB2	Yes	Yes	No	Yes	Yes	4
CIB2	Yes	Yes	No	Yes	Yes	4
CHERP	Yes	Yes	No	Yes	Yes	4
HYOUYes	Yes	Yes	No	Yes	Yes	4
SLC34A2	Yes	Yes	No	Yes	Yes	4
DPYSL4	Yes	Yes	No	Yes	Yes	4
TXNRD2	Yes	Yes	No	Yes	Yes	4
ERN2	Yes	Yes	No	Yes	Yes	4
POLR3F	Yes	Yes	No	Yes	Yes	4
GAS2LYes	Yes	Yes	No	Yes	Yes	4
IGF2BPYes	Yes	Yes	No	Yes	Yes	4
IGF2BP2	Yes	Yes	No	Yes	Yes	4
YKT6	Yes	Yes	No	Yes	Yes	4
ADCYYes	Yes	Yes	No	Yes	Yes	4
CFLYes	Yes	Yes	No	Yes	Yes	4
NFAT5	Yes	Yes	No	Yes	Yes	4
RAIYes	Yes	Yes	No	Yes	Yes	4
GRAP	Yes	Yes	No	Yes	Yes	4
VAMP5	Yes	Yes	No	Yes	Yes	4
SEPT9	Yes	Yes	No	Yes	Yes	4
CPLX2	Yes	Yes	No	Yes	Yes	4
CPLXYes	Yes	Yes	No	Yes	Yes	4
PPPYesRYes3L	Yes	Yes	No	Yes	Yes	4
CYP46AYes	Yes	Yes	No	Yes	Yes	4
SLC22A7	Yes	No	Yes	Yes	Yes	4
TSPAN9	Yes	Yes	No	Yes	Yes	4
PPARGCYesA	Yes	Yes	No	Yes	Yes	4
MMP24	Yes	Yes	No	Yes	Yes	4
RNPSYes	Yes	Yes	No	Yes	Yes	4
SPINYes	Yes	Yes	No	Yes	Yes	4
EHDYes	Yes	Yes	No	Yes	Yes	4
MSL3LYes	Yes	Yes	No	Yes	Yes	4
LMAN2	Yes	Yes	No	Yes	Yes	4
COPS6	Yes	Yes	No	Yes	Yes	4
SDS	Yes	Yes	No	Yes	Yes	4
ATF7	Yes	Yes	No	Yes	Yes	4
POLS	Yes	Yes	No	Yes	Yes	4
ABHD2	Yes	Yes	No	Yes	Yes	4
WWP2	Yes	Yes	No	Yes	Yes	4
TRIOBP	Yes	Yes	No	Yes	Yes	4
DIDOYes	Yes	Yes	No	Yes	Yes	4
C9orf7	Yes	Yes	No	Yes	Yes	4
PRSS23	Yes	Yes	No	Yes	Yes	4
CIT	Yes	Yes	No	Yes	Yes	4
NUDT3	Yes	Yes	No	Yes	Yes	4
FAMYesNo7A	Yes	Yes	No	Yes	Yes	4
LZTSYes	Yes	Yes	No	Yes	Yes	4
MAP4KYes	Yes	Yes	No	Yes	Yes	4
MAP4KYes	Yes	Yes	No	Yes	Yes	4
GALNT6	Yes	Yes	No	Yes	Yes	4
PRRT2	Yes	Yes	No	Yes	Yes	4
NXPH3	Yes	Yes	No	Yes	Yes	4
GPR44	Yes	Yes	No	Yes	Yes	4
HRH3	Yes	Yes	No	Yes	Yes	4
PXMP4	Yes	Yes	No	Yes	Yes	4
VPS26B	Yes	Yes	No	Yes	Yes	4
BTBDYes4B	Yes	Yes	No	Yes	Yes	4
CDCA5	Yes	Yes	No	Yes	Yes	4
AHNAK2	Yes	Yes	No	Yes	Yes	4
COPE	Yes	No	Yes	Yes	Yes	4
C2Noorf54	Yes	Yes	No	Yes	Yes	4
EXOC3	Yes	Yes	No	Yes	Yes	4
TEX26Yes	Yes	Yes	No	Yes	Yes	4
MGLL	Yes	Yes	No	Yes	Yes	4
CHRNA4	Yes	Yes	No	Yes	Yes	4
PIK3IPYes	Yes	Yes	No	Yes	Yes	4
PKDYesL2	Yes	Yes	No	Yes	Yes	4
MBD6	Yes	Yes	No	Yes	Yes	4
SLITRKYes	Yes	Yes	No	Yes	Yes	4
RHPNYes	Yes	Yes	No	Yes	Yes	4
SLAMF6	Yes	Yes	No	Yes	Yes	4
OSBPLYesNo	Yes	Yes	No	Yes	Yes	4
CYesQTNFYes	Yes	Yes	No	Yes	Yes	4
CYesQTNF2	Yes	Yes	No	Yes	Yes	4
CKB	Yes	Yes	No	Yes	Yes	4
KCTDYes2	Yes	Yes	No	Yes	Yes	4
ARLYesYes	Yes	Yes	No	Yes	Yes	4
RNFYes66	Yes	Yes	No	Yes	Yes	4
DNTTIPYes	Yes	Yes	No	Yes	Yes	4
FOXP4	Yes	Yes	No	Yes	Yes	4
TGM7	Yes	Yes	No	Yes	Yes	4
GRIN3A	Yes	Yes	No	Yes	Yes	4
OLIGYes	Yes	Yes	No	Yes	Yes	4
FAMYes29A	Yes	Yes	No	Yes	Yes	4
HSPAYes2B	Yes	Yes	No	Yes	Yes	4
CENTGYes	Yes	Yes	No	Yes	Yes	4
AP2MYes	Yes	Yes	No	Yes	Yes	4
AP2SYes	Yes	Yes	No	Yes	Yes	4
CLCN5	Yes	Yes	No	Yes	Yes	4
UBE2J2	Yes	Yes	No	Yes	Yes	4
CLCN6	Yes	Yes	No	Yes	Yes	4
CLCN7	Yes	Yes	No	Yes	Yes	4
CLCNKB	Yes	Yes	No	Yes	Yes	4
ZFYVE27	Yes	Yes	No	Yes	Yes	4
TPPYes	Yes	Yes	No	Yes	Yes	4
TMEMYes32D	Yes	Yes	No	Yes	Yes	4
BTBDYesYes	Yes	No	Yes	Yes	Yes	4
FOXN4	Yes	Yes	No	Yes	Yes	4
SLC25A29	Yes	Yes	No	Yes	Yes	4
DEGS2	Yes	Yes	No	Yes	Yes	4
CYes5orf27	Yes	Yes	No	Yes	Yes	4
CYes6orf55	Yes	Yes	No	Yes	Yes	4
CNTDYes	Yes	Yes	No	Yes	Yes	4
WFIKKN2	Yes	Yes	No	Yes	Yes	4
ANKRDYes3B	Yes	Yes	No	Yes	Yes	4
SMCR7	Yes	Yes	No	Yes	Yes	4
OSCAR	Yes	Yes	No	Yes	Yes	4
OSCAR	Yes	Yes	No	Yes	Yes	4
CYP4F22	Yes	No	Yes	Yes	Yes	4
TDRDYesNo	Yes	Yes	No	Yes	Yes	4
TDRDYesNo	Yes	Yes	No	Yes	Yes	4
SHE	Yes	Yes	No	Yes	Yes	4
CNP	Yes	Yes	No	Yes	Yes	4
TPRGYesL	Yes	Yes	No	Yes	Yes	4
MYOM3	Yes	Yes	No	Yes	Yes	4
COLYesAYes	Yes	Yes	No	Yes	Yes	4
IQGAP3	Yes	Yes	No	Yes	Yes	4
NKAIN4	Yes	Yes	No	Yes	Yes	4
VSTM2L	Yes	Yes	No	Yes	Yes	4
COL4A4	Yes	Yes	No	Yes	Yes	4
TBCYesD2No	Yes	Yes	No	Yes	Yes	4
COL5AYes	Yes	Yes	No	Yes	Yes	4
SGSMYes	Yes	Yes	No	Yes	Yes	4
TMEMYes5No	Yes	Yes	No	Yes	Yes	4
COL8A2	Yes	Yes	No	Yes	Yes	4
TAF8	Yes	Yes	No	Yes	Yes	4
COL9A2	Yes	Yes	No	Yes	Yes	4
LOCYes3NoNo74	Yes	Yes	No	Yes	Yes	4
COLYesYesA2	Yes	Yes	No	Yes	Yes	4
LRRCYes5	Yes	Yes	No	Yes	Yes	4
UROCYes	Yes	Yes	No	Yes	Yes	4
CPEB2	Yes	Yes	No	Yes	Yes	4
UGT3AYes	Yes	Yes	No	Yes	Yes	4
COXYesNo	Yes	Yes	No	Yes	Yes	4
CLDN7	Yes	Yes	No	Yes	Yes	4
CREBL2	Yes	Yes	No	Yes	Yes	4
FAMYes23B	Yes	Yes	No	Yes	Yes	4
GAB3	Yes	Yes	No	Yes	Yes	4
PNCK	Yes	Yes	No	Yes	Yes	4
ASB6	Yes	Yes	No	Yes	Yes	4
ASB6	Yes	Yes	No	Yes	Yes	4
ZBTB46	Yes	Yes	No	Yes	Yes	4
CTCFL	Yes	Yes	No	Yes	Yes	4
RIMS4	Yes	Yes	No	Yes	Yes	4
SIRPA	Yes	Yes	No	Yes	Yes	4
STK35	Yes	Yes	No	Yes	Yes	4
SYT9	Yes	Yes	No	Yes	Yes	4
CSFYes	Yes	Yes	No	Yes	Yes	4
CSFYes	Yes	Yes	No	Yes	Yes	4
CSFYesR	Yes	Yes	No	Yes	Yes	4
CSF3	Yes	Yes	No	Yes	Yes	4
LOCYes44No97	Yes	Yes	No	Yes	Yes	4
PLEKHA7	Yes	Yes	Yes	No	Yes	4
TMEM86A	Yes	Yes	Yes	No	Yes	4
FAMYesNoYesA	Yes	Yes	Yes	No	Yes	4
GLTYesDYes	Yes	Yes	Yes	No	Yes	4
CSK	Yes	Yes	Yes	No	Yes	4
KRT8No	Yes	Yes	Yes	No	Yes	4

## Sheet: Supplementary Table 6
Supplementary Table 6. Kaplan–Meier event-free survival curve in NB tumours based on high (above median) or low (below median) mRNA expression
MiR-323a-5p predicted targets	Kocak dataset (MEDIAN)		SEQC dataset (MEDIAN)		Role in cancer	Role in NB
ID	Worse in NB if	p value	Worse in NB if	p value
SMAD2	Low	0.607	Low	0.285	Both	Tumour suppressor
STK4	High	0.078	High	0.00046	Tumour suppressor	Unknown
E2F2	High	3.7e-10	High	9e-09	Oncogenic	Oncogenic
RXRA	High	0.351	Low	0.755	Unclear	Unknown
CREBBP	Low	0.046	Low	0.013	Oncogenic	Unknown
FGF23	High	0.00074	High	8.5e-06	Oncogenic	Unknown
IGF1	Low	0.0047	Low	0.134	Oncogenic	Unknown
CDK6	Low	0.861	High	0.00037	Oncogenic	Oncogenic
FADD	High	3.6e-07	High	9.4e-13	Both	Tumour suppressor
FZD6	High	9.1e-06	High	0.00034	Oncogenic	Oncogenic
DVL1	Low	1e-10	Low	2.5e-05	Oncogenic	Unknown
LAMB3	High	0.036	High	0.381	Oncogenic	Unknown
CDKN1A	Low	0.292	Low	0.0055	Tumour suppressor	Tumour suppressor
CCND1	Low	0.391	Low	0.0093	Oncogenic	Oncogenic
WNT4	Low	2.4e-11	Low	1e-11	Both	Unknown
HDAC2	Low	0.07	High	0.0098	Both	Unknown
PIK3R5	High	0.221	Low	0.0045	Oncogenic	Unknown
IKBKB	Low	0.0028	Low	0.034	Both	Both
CBL	Low	3.6e-05	Low	0.049	Oncogenic	Oncogenic
STAT3	Low	8.7e-06	Low	1.3e-15	Oncogenic	Oncogenic
CCDC6	Low	0.011	Low	0.404	Both	Unknown
EVI5	Low	0.00084	Low	0.0036	Oncogenic	Unknown
CLASP2	Low	1.2e-08	Low	2.3e-07	Unknown	Unknown
SEPT6	High	0.017	High	0.132	Oncogenic	Unknown
CREBL2	Low	7.9e-10	Low	1.2e-10	Tumour suppressor	Unknown
KIAA0892 / MAU2	Low	0.223	Low	0.548	Unknown	Unknown
CIT	High	3.7e-05	High	0.0016	Oncogenic	Unknown
KIAA0174/IST1	High	0.171	High	3.9e-05	Unknown	Unknown
PKHD1	Low	0.023	Low	0.0031	Unknown	Unknown
CYLD	High	0.918	Low	3.9e-06	Both	Tumour suppressor
INCENP	High	2.1e-13	High	3.6e-15	Oncogenic	Unknown
CLASP1	Low	1.5e-10	Low	3.4e-14	Unknown	Unknown
ZC3HC1	High	0.013	High	5.6e-06	Unknown	Unknown
KIF11	High	1.2e-13	High	6.8e-16	Oncogenic	Unknown
ANAPC4	Low	0.4	Low	0.102	Unknown	Unknown
PAPD5	High	0.12	Low	0.067	Unknown	Unknown
PIM3	High	0.092	High	0.00012	Oncogenic	Unknown
CDC25A	High	8.7e-13	High	1.6e-14	Oncogenic	Oncogenic
SEPT11	High	1.1e-16	High	6.1e-07	Unknown	Unknown
FOXN3	Low	0.148	Low	0.174	Tumour suppressor	Unknown
RNF8	Low	0.249	High	0.14	Oncogenic	Unknown
RAB11FIP3	Low	0.272	Low	0.205	Unknown	Unknown
MAPK12	Low	0.38	High	0.71	Unknown	Unknown
NSL1	High	0.187	High	0.00016	Unknown	Unknown
GSPT2	High	0.00028	High	4.7e-09	Oncogenic	Unknown
GOS2	Low	3.5e-08	Low	2.9e-10	Tumour suppressor	Unknown
USP22	Low	4.3e-08	Low	2.1e-10	Oncogenic	Unknown
CHAF1A	High	1.8e-16	High	6.3e-16	Oncogenic	Oncogenic
SEPT7	Low	2.5e-08	Low	8.2e-06	Both	Tumour suppressor
BLCAP	Low	0.011	Low	1.5e-06	Tumour suppressor	Unknown
NPAT	Low	0.729	High	0.725	Oncogenic	Unknown
RBM38	High	1.3e-08	High	1.5e-12	Tumour suppressor	Unknown

## Sheet: Supplementary Table 7
Supplementary Table 7. Kaplan–Meier event-free survival curve in NB tumours based on high (above median) or low (below median) mRNA expression
MiR-342-5p predicted targets	Kocak dataset (MEDIAN)		SEQC dataset (MEDIAN)		Role in cancer	Role in NB
ID	Worse in NB if	p value	Worse in NB if	p value
APC2	Low	1e-08	Low	0.00033	Tumour suppressor	Unknown
RAC2	Low	0.061	Low	0.0083	Oncogenic	Unknown
PRKCG	High	0.315	High	0.169	Oncogenic	Unknown
RARA	High	0.236	Low	1.8e-06	Tumour suppressor	Tumour suppressor
RXRA	High	0.351	Low	0.755	Unclear	Unknown
MAX	High	0.904	High	0.515	Both	Oncogenic
CCND1	Low	0.391	Low	0.0093	Oncogenic	Oncogenic
PAX8	High	0.939	High	0.376	Tumour suppressor	Unknown
PRKCA	Low	0.0025	Low	0.007	Oncogenic	Unknown
STAT5B	Low	9.4e-05	Low	0.00014	Oncogenic	Unknown
BCL2L1	High	0.166	High	0.067	Oncogenic	Oncogenic
FAS	High	0.572	Low	0.164	Both	Tumour suppressor
FGFR1	High	0.103	High	0.07	Oncogenic	Pro-differentiation
NFKB2	Low	0.133	Low	0.0015	Oncogenic	Unknown
STK4	High	0.078	High	0.00046	Tumour suppressor	Unknown
KIT	High	0.0013	High	0.00027	Oncogenic	Oncogenic
AKT2	High	1.7e-08	High	8.4e-06	Oncogenic	Oncogenic
ARAF	High	6.2e-10	High	1.5e-05	Oncogenic	Unknown
BCL2	Low	7.9e-06	Low	0.00021	Oncogenic	Oncogenic
CASP9	Low	9e-05	Low	4.4e-08	Tumour suppressor	Tumour suppressor
GRB2	Low	7.1e-05	Low	0.016	Tumour suppressor	Pro-differentiation
KLK3	Low	0.224	High	3.3e-05	Oncogenic	Unknown
LAMC3	Low	0.299	Low	0.582	Tumour suppressor	Unknown
LEF1	Low	0.072	Low	0.00014	Oncogenic	Oncogenic
PDGFB	Low	0.094	Low	0.00014	Oncogenic	Oncogenic
RALGDS	Low	2.1e-11	Low	2.6e-08	Oncogenic	Unknown
SUFU	Low	0.347	Low	0.046	Tumour suppressor	Unknown
TCF7	Low	0.544	Low	0.106	Oncogenic	Unknown
COL4A4	Low	0.095	Low	0.00089	Unknown	Unknown
CSF1R	Low	0.02	Low	0.021	Oncogenic	Unknown
FGF11	Low	0.368	Low	0.261	Oncogenic	Unknown
JUP	Low	4.5e-12	Low	4e-14	Tumour suppressor	Unknown
STAT3	Low	8.7e-06	Low	1.3e-15	Oncogenic	Oncogenic
SPI1	Low	0.67	Low	0.035	Oncogenic	Unknown
WNT5A	High	0.534	Low	0.347	Tumour suppressor	Tumour suppressor
DUSP3	Low	0.00034	Low	0.0062	Oncogenic	Unknown
MAPK8IP2	Low	6.6e-07	Low	3.5e-08	Unknown	Unknown
MAPK8IP3	Low	0.12	Low	3.5e-06	Oncogenic	Unknown
RAC2	Low	0.061	Low	0.0083	Oncogenic	Unknown
MKNK2	High	0.052	High	0.024	Oncogenic	Unknown
CACNA1C	High	0.136	High	0.7	Unknown	Unknown
MAP3K3	Low	0.00081	Low	6.4e-07	Oncogenic	Unknown
NR4A1	Low	0.168	Low	0.029	Both	Unknown
PRKCA	Low	0.0025	Low	0.007	Both	Unknown
PRKCG	High	0.315	High	0.169	Unknown	Unknown
PRKX	High	0.00315	High	3.3e-06	Unknown	Unknown
CACNB3	Low	9.6e-16	Low	1.1e-13	Unknown	Unknown
MAPK12	High	0.38	High	0.71	Unknown	Unknown
MAP3K14	Low	0.0072	Low	0.00064	Unknown	Unknown
MAP4K1	High	0.838	Low	0.018	Unknown	Unknown
PTPN7	Low	0.13	Low	0.0024	Unknown	Unknown
RELB	High	0.822	Low	0.074	Oncogenic	Unknown
GNG12	Low	0.025	Low	5.4e-05	Unknown	Unknown
MAPT	Low	3.3e-14	Low	2.4e-13	Tumour suppressor	Unknown
